# Supplementary material for: Transgenic Overexpression of Tcfap2c/AP-2gamma Results in Liver Failure and Intestinal Dysplasia
Source: PLoS One. 2011 Jul 13;6(7):e22034. doi: 10.1371/journal.pone.0022034 (PMC3135619; doi:10.1371/journal.pone.0022034)
Supplement: Table S6 — Gene array analysis: List of Tcfap2c deregulated genes in the liver, hepatocyte culture and common deregulated genes. (XLSX) [file pone.0022034.s006.xlsx]

## Sheet: liver
Tcfap2c deregulated genes in the liver
rel expression >= 2.0; T Test unpaired Corrected p-value P <= 0.05, 1389 Genes
probe	liver fold change	genesymbol	genedescription	entrezgene	refseq
10506301	49.8289	Lepr	leptin receptor	16847	NM_001122899|NM_146146|NM_010704
10569335	49.0863	H19		14955	NR_001592
10531111	44.5471	Sult1e1	sulfotransferase family 1E, member 1	20860	NM_023135
10478997	43.5711	Tcfap2c	transcription factor AP-2, gamma	21420	NM_009335
10399005	28.9933	Crip1	cysteine-rich protein 1 (intestinal)	12925	NM_007763
10572432	27.099	Isyna1	myo-inositol 1-phosphate synthase A1	71780	NM_023627
10360270	25.1927	Atp1a2	ATPase, Na+/K+ transporting, alpha 2 polypeptide	98660	NM_178405
10556297	22.0705	Adm	adrenomedullin	11535	NM_009627
10421387	21.9867	Sftpc	surfactant associated protein C	20389	NM_011359
10425161	21.617	Lgals1	lectin, galactose binding, soluble 1	16852	NM_008495
10519555	20.332	Abcb1b	ATP-binding cassette, sub-family B (MDR/TAP), member 1B	18669	NM_011075
10461423	17.4617	Fads3	fatty acid desaturase 3	60527	NM_021890
10381962	15.3912	Ace	angiotensin I converting enzyme (peptidyl-dipeptidase A) 1	11421	NM_207624|NM_009598
10606979	14.3434	Nup62cl	nucleoporin 62 C-terminal like	279706
10351825	14.2062	Tagln2	transgelin 2	21346	NM_178598
10457606	12.2765	Kctd1	potassium channel tetramerisation domain containing 1	106931	NM_134112
10505445	12.1826	Orm3	orosomucoid 3	18407	NM_013623
10569341	12.1088	H19		14955	NR_001592
10586744	11.9976	Anxa2	annexin A2	12306	NM_007585
10481627	11.3985	Lcn2	lipocalin 2	16819	NM_008491
10566934	11.155	Lyve1	lymphatic vessel endothelial hyaluronan receptor 1	114332	NM_053247
10523281	10.7994	40787	septin 11	52398	NM_001009818
10386020	10.5587	Slc36a2	solute carrier family 36 (proton/amino acid symporter), member 2	246049	NM_153170
10408928	9.49036	Hspb1	heat shock protein 1	15507	NM_013560
10403584	9.23591	Nid1	nidogen 1	18073	NM_010917
10367440	8.73354	Itga7	integrin alpha 7	16404	NM_008398
10422608	8.6128	Oxct1	3-oxoacid CoA transferase 1	67041	NM_024188
10449284	8.58334	Dusp1	dual specificity phosphatase 1	19252	NM_013642
10526410	8.51273	Hspb1	heat shock protein 1	15507	NM_013560
10390860	8.3404	Krt23	keratin 23	94179	NM_033373
10590427	8.16971	Ccbp2	chemokine binding protein 2	59289	NM_021609
10439346	8.08519	Eaf2	ELL associated factor 2	106389	NM_001113401|NM_134111|NM_001113405
10508829	7.96473	Map3k6	mitogen-activated protein kinase kinase kinase 6	53608	NM_016693
10421648	7.94282	Slc25a30	solute carrier family 25, member 30	67554	NM_026232
10545417	7.7368	Mat2a	methionine adenosyltransferase II, alpha	232087	NM_145569
10437516	7.65191	Ppl	periplakin	19041	NM_008909
10574524	7.64504	Ces2	carboxylesterase 2	234671	NM_145603
10451953	7.49297	Lrg1	leucine-rich alpha-2-glycoprotein 1	76905	NM_029796
10580033	7.05684	Cd97	CD97 antigen	26364	NM_011925
10348321	6.87507	Dgkd	diacylglycerol kinase, delta	227333
10462313	6.87501	Slc1a1	solute carrier family 1 (neuronal/epithelial high affinity glutamate transporter, system Xag), member 1	20510	NM_009199
10572635	6.80865	Sfn	stratifin	55948	XR_034292
10488378	6.80704	Thbd	thrombomodulin	21824	NM_009378
10473022	6.77585	Plp2	proteolipid protein 2	18824	NM_019755
10437160	6.47388	Ets2	E26 avian leukemia oncogene 2, 3' domain	23872	NM_011809
10440993	6.46467	Rcan1	regulator of calcineurin 1	54720	NM_001081549|NM_019466
10507594	6.41494	Slc2a1	solute carrier family 2 (facilitated glucose transporter), member 1	20525	NM_011400
10429140	6.33709	Ndrg1	N-myc downstream regulated gene 1	17988	NM_008681
10456400	6.17265	Tubb6	tubulin, beta 6	67951	NM_026473
10498584	6.09448	Rarres1	retinoic acid receptor responder (tazarotene induced) 1	109222
10523297	6.00562	Ccng2	cyclin G2	12452	NM_007635
10378649	5.97786	Slc43a2	solute carrier family 43, member 2	215113	NM_173388
10517067	5.94913	Sfn	stratifin	55948	NM_018754
10463661	5.90853	Trim8	tripartite motif protein 8	93679	NM_053100
10509596	5.81243	Rnf186	ring finger protein 186	66825	NM_025786
10398996	5.80156	Crip2	cysteine rich protein 2	68337	NM_024223
10443463	5.78265	Cdkn1a	cyclin-dependent kinase inhibitor 1A (P21)	12575	NM_007669|NM_001111099
10354472	5.60748	Gls	glutaminase	14660	NM_001081081|NM_001113383
10411359	5.54002	Plp2	proteolipid protein 2	18824	NM_019755
10505451	5.53022	Orm2	orosomucoid 2	18406	NM_011016
10370552	5.49322	Ppap2c	phosphatidic acid phosphatase type 2c	50784	NM_015817
10603346	5.48254	Plp2	proteolipid protein 2	18824	NM_019755
10555389	5.44619	Ucp2	uncoupling protein 2 (mitochondrial, proton carrier)	22228	NM_011671
10409876	5.35703	Ctla2a	cytotoxic T lymphocyte-associated protein 2 alpha	13024	NM_007796
10574532	5.33432	Ces2	carboxylesterase 2	234671	NM_145603
10420114	5.2616	Tgm1	transglutaminase 1, K polypeptide	21816	NM_019984
10374223	5.24909	Igfbp1	insulin-like growth factor binding protein 1	16006	NM_008341
10497817	5.20182	Anxa5	annexin A5	11747	NM_009673
10489912	5.1355	Tmem189	transmembrane protein 189	407243	NM_145538
10586491	5.078	Dapk2	death-associated kinase 2	13143	NM_010019
10398859	5.01637	Adssl1	adenylosuccinate synthetase like 1	11565	NM_007421
10524703	5.01248	Pxn	paxillin	19303	NM_011223|NM_133915
10529689	4.97825	Wdr1	WD repeat domain 1	22388	NM_011715
10357676	4.93677	Pctk3	PCTAIRE-motif protein kinase 3	18557	NM_008795
10392440	4.91622	Slc16a6	solute carrier family 16 (monocarboxylic acid transporters), member 6	104681	NM_001029842|NM_134038
10585301	4.90169	Rdx	radixin	19684	NM_009041|NM_001104616|NM_001104617
10512499	4.87953	Tpm2	tropomyosin 2, beta	22004	NM_009416
10431601	4.86919	Arsa	arylsulfatase A	11883	NM_009713
10460221	4.80971	Chka	choline kinase alpha	12660	NM_013490|NM_001025566
10349744	4.80349	Slc45a3	solute carrier family 45, member 3	212980	NM_145977
10425923	4.79453	3110048E14Rik	RIKEN cDNA 3110048E14 gene	73225
10450374	4.77572	D17H6S56E-5	DNA segment, Chr 17, human D6S56E 5	110956
10469151	4.76804	Itih5	inter-alpha (globulin) inhibitor H5	209378	NM_172471
10398824	4.76576	A530016L24Rik	RIKEN cDNA A530016L24 gene	319942	NM_177039
10347741	4.74438	Mogat1	monoacylglycerol O-acyltransferase 1	68393	NM_026713
10521111	4.74419	Fgfr3	fibroblast growth factor receptor 3	14184	NM_008010
10517587	4.74105	Alpl	alkaline phosphatase, liver/bone/kidney	11647	NM_007431
10429926	4.68964	Dgat1	diacylglycerol O-acyltransferase 1	13350	NM_010046
10488929	4.65104	Eif6	eukaryotic translation initiation factor 6	16418	NM_010579
10581222	4.64177	Fhod1	formin homology 2 domain containing 1	234686	NM_177699
10347873	4.6379	Hrb	HIV-1 Rev binding protein	15463	NM_010472
10487021	4.61941	Slc30a4	solute carrier family 30 (zinc transporter), member 4	22785	NM_011774
10409887	4.60642	Ctsj	cathepsin J	26898	NM_012007
10398831	4.58715	2610204M08Rik	RIKEN cDNA 2610204M08 gene	70435	NM_198411
10569200	4.58502	Polr2l	polymerase (RNA) II (DNA directed) polypeptide L	66491
10489204	4.54838	Tgm2	transglutaminase 2, C polypeptide	21817	NM_009373
10445293	4.53102	Pla2g7	phospholipase A2, group VII (platelet-activating factor acetylhydrolase, plasma)	27226	NM_013737
10487267	4.48674	Polr2l	polymerase (RNA) II (DNA directed) polypeptide L	66491
10598848	4.48618	Phf16	PHD finger protein 16	382207	NM_199317
10552193	4.44886	Slc7a9	solute carrier family 7 (cationic amino acid transporter, y+ system), member 9	30962	NM_021291
10403352	4.44453	Klf6	Kruppel-like factor 6	23849	NM_011803
10471411	4.41926	Ptges2	prostaglandin E synthase 2	96979	NM_133783
10570201	4.41448	Atp11a	ATPase, class VI, type 11A	50770	NM_015804
10517609	4.39879	Cda	cytidine deaminase	72269	NM_028176
10408850	4.38956	Nedd9	neural precursor cell expressed, developmentally down-regulated gene 9	18003	NM_001111324|NM_017464
10507471	4.37729	LOC630172	similar to DNA-directed RNA polymerase II 7.6 kDa polypeptide (RPB10) (RPB7.6) (RPABC5)	630172	XM_903276
10431266	4.35846	Cerk	ceramide kinase	223753	NM_145475
10589368	4.35736	Plxnb1	plexin B1	235611	NM_172775
10454782	4.3555	Egr1	early growth response 1	13653	NM_007913
10564713	4.35013	Mfge8	milk fat globule-EGF factor 8 protein	17304	NM_008594|NM_001045489
10482030	4.3335	Stom	stomatin	13830	NM_013515
10379176	4.29773	Unc119	unc-119 homolog (C. elegans)	22248	NM_011676
10432918	4.29589	Krt8	keratin 8	16691	NM_031170
10386455	4.26645	Rasd1	RAS, dexamethasone-induced 1	19416	NM_009026
10382912	4.26067	40057	septin 9	53860	NM_001113486|NM_001113487|NM_017380|NM_001113488
10352356	4.24514	2310022K01Rik	RIKEN cDNA 2310022K01 gene	71909
10523359	4.24143	Cxcl13	chemokine (C-X-C motif) ligand 13	55985	NM_018866
10472440	4.23191	Tax1bp3|LOC100039683|LOC100045937	Tax1 (human T-cell leukemia virus type I) binding protein 3 | similar to Tax1 (human T-cell leukemia virus type I) binding protein 3	76281 | 100039683 | 100045937	NM_029564
10436666	4.20282	Jam2	junction adhesion molecule 2	67374	NM_023844
10582275	4.19748	Slc7a5	solute carrier family 7 (cationic amino acid transporter, y+ system), member 5	20539	NM_011404
10517116	4.15366	Rps6ka1	ribosomal protein S6 kinase polypeptide 1	20111	NM_009097
10369615	4.14155	Srgn	serglycin	19073	NM_011157
10378334	4.12031	Tax1bp3|LOC100039683|LOC100045937	Tax1 (human T-cell leukemia virus type I) binding protein 3 | similar to Tax1 (human T-cell leukemia virus type I) binding protein 3	76281 | 100039683 | 100045937	NM_029564
10404113	4.11512	Slc17a1	solute carrier family 17 (sodium phosphate), member 1	20504	NM_009198
10514221	4.09904	Adfp	adipose differentiation related protein	11520	NM_007408
10537657	4.09572	Ephb6|Mon2	Eph receptor B6 | MON2 homolog (yeast)	13848 | 67074	NM_007680
10527441	4.08521	Arpc1b	actin related protein 2/3 complex, subunit 1B	11867	NM_023142
10467420	4.05724	Pdlim1	PDZ and LIM domain 1 (elfin)	54132	NM_016861
10508772	4.05378	Fgr		14191	NM_010208
10562084	4.05	2310022K01Rik	RIKEN cDNA 2310022K01 gene	71909
10604763	4.0303	Arpc1b	actin related protein 2/3 complex, subunit 1B	11867
10546272	4.01504	Iqsec1	IQ motif and Sec7 domain 1	232227
10472514	3.984	Nostrin	nitric oxide synthase trafficker	329416	NM_181547
10450226	3.97958	Ppt2	palmitoyl-protein thioesterase 2	54397	NM_019441
10497265	3.97899	Fabp4	fatty acid binding protein 4, adipocyte	11770	NM_024406
10360631	3.96628	Cabc1	chaperone, ABC1 activity of bc1 complex like (S. pombe)	67426	NM_023341
10466745	3.96311	Tjp2	tight junction protein 2	21873	NM_011597
10446986	3.93698	Crim1	cysteine rich transmembrane BMP regulator 1 (chordin like)	50766	NM_015800
10392056	3.93319	Cyb561	cytochrome b-561	13056	NM_007805
10403108	3.92547	Hmgn2|LOC100041826|LOC100042405|LOC100044482|LOC637089	high mobility group nucleosomal binding domain 2 | similar to high mobility group nucleosomal binding domain 2 | similar to Nonhistone chromosomal protein HMG-17 (High-mobility group nucleosome binding domain 2)	15331 | 100041826 | 100042405 | 100044482 | 637089	NM_016957
10357155	3.9205	Inhbb	inhibin beta-B	16324	NM_008381
10585249	3.92039	Ppp2r1b	protein phosphatase 2 (formerly 2A), regulatory subunit A (PR 65), beta isoform	73699	NM_001034085|NM_028614
10402268	3.90743	Lgmn	legumain	19141	NM_011175
10607738	3.89282	Car5b	carbonic anhydrase 5b, mitochondrial	56078	NM_181315|NM_019513
10563611	3.88042	Saa1|Saa2	serum amyloid A 1 | serum amyloid A 2	20208 | 20209	NM_009117
10485117	3.86144	Creb3l1	cAMP responsive element binding protein 3-like 1	26427	NM_011957
10496592	3.84884	Gbp2	guanylate nucleotide binding protein 2	14469	NM_010260
10582162	3.81728	Cotl1	coactosin-like 1 (Dictyostelium)	72042	NM_028071
10454039	3.81666	Impact	imprinted and ancient	16210	NM_008378
10426213	3.81378	Miox	myo-inositol oxygenase	56727	NM_019977
10520950	3.81047	Pdlim1	PDZ and LIM domain 1 (elfin)	54132	NM_016861
10591773	3.80272	Hmgn2|LOC100041826|LOC100042405|LOC100044482|LOC637089|LOC100039489|LOC100047827	high mobility group nucleosomal binding domain 2 | similar to high mobility group nucleosomal binding domain 2 | similar to Nonhistone chromosomal protein HMG-17 (High-mobility group nucleosome binding domain 2) | similar to Hmgn2 protein	15331 | 100041826 | 100042405 | 100044482 | 637089 | 100039489 | 100047827	NM_016957|XM_916806|XM_894481|XM_001472085|XR_033564|XR_034870|XR_030564|XM_001477902|XM_923162
10376950	3.80136	Pmp22	peripheral myelin protein	18858	NM_008885
10488655	3.78664	Bcl2l1	Bcl2-like 1	12048	NM_009743
10494351	3.78161	Mtmr11	myotubularin related protein 11	194126	NM_181409
10579659	3.76881	Hmgn2|LOC100041826|LOC100042405|LOC100044482|LOC637089|LOC100039489|LOC100047827	high mobility group nucleosomal binding domain 2 | similar to high mobility group nucleosomal binding domain 2 | similar to Nonhistone chromosomal protein HMG-17 (High-mobility group nucleosome binding domain 2) | similar to Hmgn2 protein	15331 | 100041826 | 100042405 | 100044482 | 637089 | 100039489 | 100047827	NM_016957|XM_916806|XM_894481|XM_001472085|XM_001480849|XR_033564|XR_034870|XR_030564|XM_001477902|XM_923162
10412260	3.75614	Fst	follistatin	14313	NM_008046
10541301	3.75052	Tuba8	tubulin, alpha 8	53857	NM_017379
10516735	3.74661	Tinagl	tubulointerstitial nephritis antigen-like	94242	NM_023476
10517141	3.70244	Hmgn2|LOC100041826|LOC100042405|LOC100044482|LOC637089|LOC100039489|LOC100047827	high mobility group nucleosomal binding domain 2 | similar to high mobility group nucleosomal binding domain 2 | similar to Nonhistone chromosomal protein HMG-17 (High-mobility group nucleosome binding domain 2) | similar to Hmgn2 protein	15331 | 100041826 | 100042405 | 100044482 | 637089 | 100039489 | 100047827	NM_016957|XR_033564|XR_032163
10524345	3.69055	Tpst2	protein-tyrosine sulfotransferase 2	22022	NM_009419
10430489	3.66888	Pla2g6	phospholipase A2, group VI	53357	NM_016915
10532753	3.66739	Coro1c	coronin, actin binding protein 1C	23790	NM_011779
10371321	3.6433	Slc41a2	solute carrier family 41, member 2	338365	NM_177388
10463070	3.64056	Entpd1	ectonucleoside triphosphate diphosphohydrolase 1	12495	NM_009848
10569707	3.6372	Myadm	myeloid-associated differentiation marker	50918	NM_001093765|NM_016969|NM_001093764|NM_001093766
10483381	3.63261	Stk39	serine/threonine kinase 39, STE20/SPS1 homolog (yeast)	53416	NM_016866
10393408	3.61147	Tmc6	transmembrane channel-like gene family 6	217353	NM_145439|NM_181321
10604633	3.59069	Cxx1b|Cxx1a|LOC100044569	CAAX box 1 homolog B (human) | CAAX box 1 homolog A (human) | similar to mammalian retrotransposon derived 8b	553127 | 66158 | 100044569	NM_001018063|NM_024170
10451547	3.57925	LOC100043385|LOC100046750	similar to high mobility group nucleosomal binding domain 2	100043385 | 100046750	XM_001480078
10358027	3.54795	Elf3	E74-like factor 3	13710	NM_007921
10565018	3.53703	Iqgap1	IQ motif containing GTPase activating protein 1	29875	NM_016721
10396402	3.52896	Prkch	protein kinase C, eta	18755	NM_008856
10361065	3.50948	Flvcr1	feline leukemia virus subgroup C cellular receptor 1	226844	NM_001081259
10378697	3.50356	Myo1c	myosin IC	17913	NM_008659|NM_001080775|NM_001080774
10469816	3.50251	Il1rn	interleukin 1 receptor antagonist	16181	NM_031167|NM_001039701
10467068	3.49762	Sgms1	sphingomyelin synthase 1	208449	NM_144792
10458704	3.49357	Spink3	serine peptidase inhibitor, Kazal type 3	20730	NM_009258
10607467	3.47973	Sat1	spermidine/spermine N1-acetyl transferase 1	20229	NM_009121
10419073	3.46571	Tspan14	tetraspanin 14	52588	NM_145928
10541895	3.46046	Tnfrsf1a	tumor necrosis factor receptor superfamily, member 1a	21937	NM_011609
10373101	3.45883	Pip4k2c	phosphatidylinositol-5-phosphate 4-kinase, type II, gamma	117150	NM_054097
10345492	3.4565	Cnnm3	cyclin M3	94218	NM_001039551|NM_053186
10528268	3.37197	Ptpn12	protein tyrosine phosphatase, non-receptor type 12	19248	NM_011203
10604637	3.36018	Cxx1b|Cxx1a|LOC100044569	CAAX box 1 homolog B (human) | CAAX box 1 homolog A (human) | similar to mammalian retrotransposon derived 8b	553127 | 66158 | 100044569	NM_001018063|NM_024170
10556463	3.32586	Arntl	aryl hydrocarbon receptor nuclear translocator-like	11865	NM_007489
10360806	3.31557	Capn2	calpain 2	12334	NM_009794
10487238	3.31209	Hdc	histidine decarboxylase	15186	NM_008230
10421258	3.30166	Pdlim2	PDZ and LIM domain 2	213019	NM_145978
10452643	3.29101	2900073G15Rik	RIKEN cDNA 2900073G15 gene	67268	NM_026064
10460968	3.28999	Rasgrp2	RAS, guanyl releasing protein 2	19395	NM_011242
10491599	3.27599
10450605	3.27109	Tubb5	tubulin, beta 5	22154	NM_011655
10460833	3.26737	Ehd1	EH-domain containing 1	13660	NM_010119
10376733	3.2543	Map2k3	mitogen-activated protein kinase kinase 3	26397	NM_008928
10462005	3.24298	Tmem2	transmembrane protein 2	83921	NM_031997|NM_001033759
10380823	3.23454	Lasp1	LIM and SH3 protein 1	16796	NM_010688
10458382	3.23351	Cd14	CD14 antigen	12475	NM_009841
10457967	3.22988	Myo7b	myosin VIIb	17922	NM_032394
10425808	3.21422	Tspo	translocator protein	12257	NM_009775
10439442	3.20474	Pla1a	phospholipase A1 member A	85031	NM_134102
10444890	3.20177	Ier3	immediate early response 3	15937	NM_133662
10437210	3.19645	Bace2	beta-site APP-cleaving enzyme 2	56175	NM_019517
10404649	3.19641	Dsp	desmoplakin	109620
10508953	3.18152	Trim63	tripartite motif-containing 63	433766	NM_001039048
10350113	3.1637	Arl8a	ADP-ribosylation factor-like 8A	68724	NM_026823
10534253	3.15373	Gtf2ird1	general transcription factor II I repeat domain-containing 1	57080	NM_001081462|NM_020331|NM_001081463|NM_001081465|NM_001081464|NM_001081467|NM_001081466|NM_001081469|NM_001081470|NM_001081468
10566767	3.15044	St5	suppression of tumorigenicity 5	76954	NM_001001326|NM_029811
10349295	3.13512	Tcfcp2l1	transcription factor CP2-like 1	81879	NM_023755
10494428	3.12767	Txnip	thioredoxin interacting protein	56338	NM_001009935|NM_023719
10391103	3.12612	Jup	junction plakoglobin	16480	NM_010593
10574572	3.12308	2210023G05Rik	RIKEN cDNA 2210023G05 gene	72361
10528008	3.1187	Steap2	six transmembrane epithelial antigen of prostate 2	74051	NM_001103157|NM_028734|NM_001103156
10454077	3.10307	Taf4b	TAF4B RNA polymerase II, TATA box binding protein (TBP)-associated factor	72504
10602739	3.09961	Acot9	acyl-CoA thioesterase 9	56360	NM_019736
10586405	3.06568	Spg21|LOC100048562	spastic paraplegia 21 homolog (human) | similar to spastic paraplegia 21 homolog	27965 | 100048562	NM_138584
10460085	3.06563	Cndp2	CNDP dipeptidase 2 (metallopeptidase M20 family)	66054	NM_023149
10394471	3.05912	Sdc1	syndecan 1	20969	NM_011519
10561527	3.05252	Actn4	actinin alpha 4	60595	NM_021895
10499861	3.03161	S100a9	S100 calcium binding protein A9 (calgranulin B)	20202	NM_009114
10536483	3.02909	Tes	testis derived transcript	21753	NM_207176
10445875	3.02187	Btg3|EG654432|LOC100048453	B-cell translocation gene 3 | predicted gene, EG654432 | similar to BTG3	12228 | 654432 | 100048453	NM_009770|NR_002700
10357878	3.01147	Adora1	adenosine A1 receptor	11539	NM_001008533|NM_001039510
10364239	3.00761	Slc19a1	solute carrier family 19 (sodium/hydrogen exchanger), member 1	20509	NM_031196
10589166	3.00541	Slc26a6	solute carrier family 26, member 6	171429	NM_134420
10493831	3.00494	S100a8	S100 calcium binding protein A8 (calgranulin A)	20201	NM_013650
10427471	2.9966	Osmr	oncostatin M receptor	18414	NM_011019
10435094	2.99179	Tnk2	tyrosine kinase, non-receptor, 2	51789	NM_016788|NM_001110147
10381187	2.98901	Atp6v0a1	ATPase, H+ transporting, lysosomal V0 subunit A1	11975	NM_016920
10568115	2.98896	Mvp	major vault protein	78388	NM_080638
10472782	2.98855	Hat1	histone aminotransferase 1	107435	NM_026115
10440419	2.96882	Btg3|EG654432|LOC100048453	B-cell translocation gene 3 | predicted gene, EG654432 | similar to BTG3	12228 | 654432 | 100048453	NM_009770|NR_002700
10394770	2.94352	Odc1	ornithine decarboxylase, structural 1	18263	NM_013614
10345715	2.93943	Map4k4	mitogen-activated protein kinase kinase kinase kinase 4	26921	NM_008696
10569020	2.92056	Ifitm6	interferon induced transmembrane protein 6	213002	NM_001033632
10431113	2.90682	Sult4a1	sulfotransferase family 4A, member 1	29859	NM_013873
10385747	2.89282	Phf15	PHD finger protein 15	76901	NM_199299
10437687	2.88799	Litaf	LPS-induced TN factor	56722	NM_019980
10389222	2.88497	Ccl6	chemokine (C-C motif) ligand 6	20305	NM_009139
10363905	2.88307	Zwint	ZW10 interactor	52696	NM_025635
10407511	2.87588
10373902	2.87466	2410008K03Rik	RIKEN cDNA 2410008K03 gene	71962
10574023	2.87429	Mt2	metallothionein 2	17750	NM_008630
10488060	2.86905	Jag1	jagged 1	16449	NM_013822
10487847	2.86666	1700037H04Rik	RIKEN cDNA 1700037H04 gene	67326
10470954	2.86402	Lrrc8a|Phyhd1	leucine rich repeat containing 8A | phytanoyl-CoA dioxygenase domain containing 1	241296 | 227696	NM_177725
10440522	2.84453	Adamts1	a disintegrin-like and metallopeptidase (reprolysin type) with thrombospondin type 1 motif, 1	11504	NM_009621
10490159	2.84276	Pmepa1	prostate transmembrane protein, androgen induced 1	65112	NM_022995
10541246	2.84012	Il17ra	interleukin 17 receptor A	16172	NM_008359
10449741	2.82176	Snf1lk	SNF1-like kinase	17691	NM_010831
10427095	2.82113	Tenc1	tensin like C1 domain-containing phosphatase	209039	NM_153533
10427075	2.81388	Krt18	keratin 18	16668	NM_010664
10351551	2.81104	Adamts4	a disintegrin-like and metallopeptidase (reprolysin type) with thrombospondin type 1 motif, 4	240913	NM_172845
10425082	2.80192	Kctd17	potassium channel tetramerisation domain containing 17	72844	NM_001081367
10419744	2.79897	Slc7a7	solute carrier family 7 (cationic amino acid transporter, y+ system), member 7	20540	NM_011405
10509147	2.79725	Gale	galactose-4-epimerase, UDP	74246	NM_178389
10413220	2.79207	ENSMUSG00000072684		100038401
10491605	2.78385	4932438A13Rik	RIKEN cDNA 4932438A13 gene	229227
10582295	2.7781
10434758	2.77656	St6gal1	beta galactoside alpha 2,6 sialyltransferase 1	20440	NM_145933
10463716	2.7728	Cnnm2	cyclin M2	94219	NM_033569|NM_001102471
10392998	2.76961	Caskin2	cask-interacting protein 2	140721	NM_080643
10583100	2.76711	Mmp8	matrix metallopeptidase 8	17394	NM_008611
10380285	2.76017	Tmem100	transmembrane protein 100	67888	NM_026433
10429802	2.75399	Plec1	plectin 1	18810	NM_011117|NM_201393|NM_201394|NM_201385|NM_201386|NM_201387|NM_201388|NM_201389|NM_201390|NM_201391|NM_201392
10546450	2.74998	Adamts9	a disintegrin-like and metallopeptidase (reprolysin type) with thrombospondin type 1 motif, 9	101401	NM_175314
10464594	2.74929	BC021614		225884
10525336	2.74791	A230106M15Rik	RIKEN cDNA A230106M15 gene	231717	NM_175474
10497199	2.74658	Tmem189	transmembrane protein 189	407243	NM_145538
10364702	2.74103	Midn	midnolin	59090	NM_021565
10439854	2.73645	Bbx	bobby sox homolog (Drosophila)	70508	NM_027444
10482929	2.73533	Ly75	lymphocyte antigen 75	17076	NM_013825
10509178	2.73366	Ddefl1	development and differentiation enhancing factor-like 1	230837	NM_001008232
10357875	2.73203	Btg2	B-cell translocation gene 2, anti-proliferative	12227	NM_007570
10393754	2.7256	Actg1	actin, gamma, cytoplasmic 1	11465	NM_009609
10415052	2.72495	Mmp14	matrix metallopeptidase 14 (membrane-inserted)	17387	NM_008608
10489705	2.72164	Slc13a3	solute carrier family 13 (sodium-dependent dicarboxylate transporter), member 3	114644	NM_054055
10402283	2.71999	Itpk1	inositol 1,3,4-triphosphate 5/6 kinase	217837	NM_172584
10381588	2.71872	Grn	granulin	14824	NM_008175
10530130	2.71375	Rell1	RELT-like 1	100532	NM_145923
10369290	2.70895	Ddit4	DNA-damage-inducible transcript 4	74747	NM_029083
10571653	2.70172	Actg1	actin, gamma, cytoplasmic 1	11465	NM_009609|XR_005032
10445574	2.70159	Cul7	cullin 7	66515	NM_025611
10394119	2.70078	Zfp750	zinc finger protein 750	319530	NM_178763
10558880	2.68432	Eps8l2	EPS8-like 2	98845	NM_133191
10485963	2.68024	Arhgap11a	Rho GTPase activating protein 11A	228482	NM_181416
10581363	2.67728	Cenpt	centromere protein T	320394	NM_177150
10596704	2.67448	Gnai2	guanine nucleotide binding protein (G protein), alpha inhibiting 2	14678	NM_008138
10547531	2.67152	Bid	BH3 interacting domain death agonist	12122	NM_007544
10365769	2.67091	Hal	histidine ammonia lyase	15109	NM_010401
10478048	2.66747	Lbp	lipopolysaccharide binding protein	16803	NM_008489
10547701	2.66431	Pex5	peroxisome biogenesis factor 5	19305	NM_008995|NM_175933
10464529	2.6632	Tcirg1	T-cell, immune regulator 1, ATPase, H+ transporting, lysosomal V0 protein A3	27060	NM_016921
10555892	2.6577	Twf1	twinfilin, actin-binding protein, homolog 1 (Drosophila)	19230	NM_008971
10550574	2.6528	Dmpk	dystrophia myotonica-protein kinase	13400	NM_032418
10521757	2.65225
10506424	2.65137	Actg1	actin, gamma, cytoplasmic 1	11465	NM_009609|XR_033953|XR_031901|XR_005032
10393573	2.65085	Lgals3bp	lectin, galactoside-binding, soluble, 3 binding protein	19039	NM_011150
10594661	2.64368	Tpm1	tropomyosin 1, alpha	22003	NM_024427
10431802	2.62842	Twf1	twinfilin, actin-binding protein, homolog 1 (Drosophila)	19230	NM_008971
10501860	2.6229	Fnbp1l	formin binding protein 1-like	214459	NM_001114665|NM_153118
10435271	2.62247	Heg1	HEG homolog 1 (zebrafish)	77446	NM_175256
10406417	2.62129	Actg1	actin, gamma, cytoplasmic 1	11465	NM_009609|XR_033953|XR_031901|XR_005032|XR_031362
10602827	2.61731	A830080D01Rik	RIKEN cDNA A830080D01 gene	382252	NM_001033472
10534585	2.61113	Sh2b2	SH2B adaptor protein 2	23921	NM_018825
10491564	2.60456	4932438A13Rik	RIKEN cDNA 4932438A13 gene	229227
10354588	2.60024	Stk17b	serine/threonine kinase 17b (apoptosis-inducing)	98267	NM_133810
10373093	2.59809	Dtx3	deltex 3 homolog (Drosophila)	80904	NM_030714
10365891	2.5958	Tmcc3	transmembrane and coiled coil domains 3	319880	NM_172051
10599956	2.59089	LOC100040304	similar to syndecan-1	100040304	XM_001474469
10353549	2.58788	4921533L14Rik	RIKEN cDNA 4921533L14 gene	68187
10382328	2.58375	Sox9	SRY-box containing gene 9	20682	NM_011448
10601854	2.58231	Wbp5	WW domain binding protein 5	22381	NM_011712
10491623	2.58033	4932438A13Rik	RIKEN cDNA 4932438A13 gene	229227
10452633	2.57903	Tgif1	TG interacting factor 1	21815	NM_009372
10430201	2.57856	Myh9	myosin, heavy polypeptide 9, non-muscle	17886	NM_022410
10491613	2.57688	4932438A13Rik	RIKEN cDNA 4932438A13 gene	229227
10392449	2.57608	Wipi1	WD repeat domain, phosphoinositide interacting 1	52639	NM_145940
10585545	2.57586	Rcn2	reticulocalbin 2	26611	NM_011992
10552824	2.5749	Rras	Harvey rat sarcoma oncogene, subgroup R	20130	NM_009101
10523670	2.56928	Aff1	AF4/FMR2 family, member 1	17355	NM_001080798|NM_133919
10552311	2.56917	LOC100045562	similar to ornithine decarboxylase	100045562	XR_031416
10584317	2.56441	Esam1	endothelial cell-specific adhesion molecule	69524	NM_027102
10505779	2.56376	Asah3l	N-acylsphingosine amidohydrolase 3-like	230379	NM_139306
10357239	2.56328	Tmem37	transmembrane protein 37	170706	NM_019432
10381082	2.56023	Rara	retinoic acid receptor, alpha	19401	NM_009024
10511069	2.5568	Gnb1	guanine nucleotide binding protein (G protein), beta 1	14688	NM_008142
10569319	2.5538	Ctsd	cathepsin D	13033	NM_009983
10411229	2.55232	F2r	coagulation factor II (thrombin) receptor	14062	NM_010169
10491609	2.55208	4932438A13Rik	RIKEN cDNA 4932438A13 gene	229227
10376208	2.55089	Gm2a	GM2 ganglioside activator protein	14667	NM_010299
10477169	2.54921	Id1	inhibitor of DNA binding 1	15901	NM_010495
10600419	2.54853	Plxna3	plexin A3	18846	NM_008883
10449452	2.54749	Fkbp5	FK506 binding protein 5	14229	NM_010220
10574438	2.54707	Cdh5	cadherin 5	12562	NM_009868
10453178	2.54174	Map4k3	mitogen-activated protein kinase kinase kinase kinase 3	225028	NM_001081357
10491601	2.53995	4932438A13Rik	RIKEN cDNA 4932438A13 gene	229227
10413059	2.5345	Vcl	vinculin	22330	NM_009502
10487405	2.53435	Prom2	prominin 2	192212	NM_178047|NM_138750
10361897	2.52891	Ifngr1	interferon gamma receptor 1	15979	NM_010511
10510305	2.52773	Frap1	FK506 binding protein 12-rapamycin associated protein 1	56717	NM_020009
10408610	2.52718	Tubb2a	tubulin, beta 2a	22151	NM_009450
10490826	2.52601	Zbtb10	zinc finger and BTB domain containing 10	229055
10510391	2.52529	Srm	spermidine synthase	20810	NM_009272
10491300	2.5242	Skil	SKI-like	20482	NM_011386|NM_001039090
10443332	2.52365	Ppard	peroxisome proliferator activator receptor delta	19015	NM_011145
10509965	2.50784	Epha2	Eph receptor A2	13836	NM_010139
10605465	2.50492	Prkx	protein kinase, X-linked	19108	NM_016979
10441254	2.50381	Tmprss2	transmembrane protease, serine 2	50528	NM_015775
10413609	2.49967	Mustn1	musculoskeletal, embryonic nuclear protein 1	66175	NM_181390
10523547	2.49682	Agpat9	1-acylglycerol-3-phosphate O-acyltransferase 9	231510	NM_172715
10586039	2.49663	Tle3	transducin-like enhancer of split 3, homolog of Drosophila E(spl)	21887	NM_001083927|NM_009389|NM_001083928
10452000	2.49333	Dpp9	dipeptidylpeptidase 9	224897	NM_172624
10353899	2.49177	Sema4c	sema domain, immunoglobulin domain (Ig), transmembrane domain (TM) and short cytoplasmic domain, (semaphorin) 4C	20353	NM_001126047
10488382	2.48956	Cd93	CD93 antigen	17064	NM_010740
10431528	2.48773	Lmf2	lipase maturation factor 2	105847	NM_178919
10582694	2.48575	2310031A18Rik	RIKEN cDNA 2310031A18 gene	69627	NM_001081120
10605338	2.48327	G6pdx	glucose-6-phosphate dehydrogenase X-linked	14381	NM_008062
10466304	2.48089	Dtx4	deltex 4 homolog (Drosophila)	207521	NM_172442
10391207	2.47822	Dhx58	DEXH (Asp-Glu-X-His) box polypeptide 58	80861	NM_030150
10466410	2.47794	Psat1	phosphoserine aminotransferase 1	107272	NM_177420
10470564	2.47166	Ralgds	ral guanine nucleotide dissociation stimulator	19730	NM_009058
10427131	2.46721	Soat2	sterol O-acyltransferase 2	223920	NM_146064
10491615	2.46636	4932438A13Rik	RIKEN cDNA 4932438A13 gene	229227
10522248	2.46475	LOC624662	similar to MGC69457 protein	624662	XR_033663
10546454	2.4628	Adamts9	a disintegrin-like and metallopeptidase (reprolysin type) with thrombospondin type 1 motif, 9	101401	NM_175314
10491611	2.46103	4932438A13Rik	RIKEN cDNA 4932438A13 gene	229227
10465246	2.45569	Frmd8	FERM domain containing 8	67457	NM_026169
10491625	2.45513	4932438A13Rik	RIKEN cDNA 4932438A13 gene	229227
10517169	2.4426	Sh3bgrl3	SH3 domain binding glutamic acid-rich protein-like 3	73723	NM_080559
10519270	2.43254	Agrn	agrin	11603	NM_021604
10367728	2.43234	Map3k7ip2	mitogen-activated protein kinase kinase kinase 7 interacting protein 2	68652	NM_138667
10384985	2.42777	Rhbdf1	rhomboid family 1 (Drosophila)	13650	NM_010117
10506583	2.42478	Ttc22	tetratricopeptide repeat domain 22	230576	NM_177667
10378668	2.42013	Pitpna	phosphatidylinositol transfer protein, alpha	18738	NM_008850
10379006	2.41972	Dhrs13	dehydrogenase/reductase (SDR family) member 13	70451	NM_183286
10580282	2.41943	Junb	Jun-B oncogene	16477	NM_008416
10448307	2.41518	Tnfrsf12a	tumor necrosis factor receptor superfamily, member 12a	27279	NM_013749
10571567	2.41291	Sorbs2	sorbin and SH3 domain containing 2	234214	NM_172752
10561868	2.4127	Wdr62	WD repeat domain 62	233064
10508707	2.41252	Tmem200b	transmembrane protein 200B	623230	XM_001475812|XM_887671
10533285	2.41137	Ptpn11	protein tyrosine phosphatase, non-receptor type 11	19247	NM_011202|NM_001109992
10413419	2.4072	Arhgef3	Rho guanine nucleotide exchange factor (GEF) 3	71704	NM_027871
10349100	2.40603	LOC626075	similar to high mobility group nucleosomal binding domain 2	626075	XR_033564
10436100	2.40481	Retnlg	resistin like gamma	245195	NM_181596
10534281	2.40361	Clip2	CAP-GLY domain containing linker protein 2	269713	NM_009990|NM_001039162
10465772	2.40354	Slc3a2	solute carrier family 3 (activators of dibasic and neutral amino acid transport), member 2	17254	NM_008577
10533929	2.40186	Scarb1	scavenger receptor class B, member 1	20778	NM_016741
10428998	2.39922	Ddef1	development and differentiation enhancing	13196	NM_010026
10393879	2.39806	Mafg	v-maf musculoaponeurotic fibrosarcoma oncogene family, protein G (avian)	17134
10381387	2.3948	G6pc	glucose-6-phosphatase, catalytic	14377	NM_008061
10452815	2.39392	Xdh	xanthine dehydrogenase	22436	NM_011723
10381809	2.39379	Itgb3	integrin beta 3	16416	NM_016780
10491603	2.38959	4932438A13Rik	RIKEN cDNA 4932438A13 gene	229227
10431659	2.38849	Kif21a	kinesin family member 21A	16564	NM_001109040|NM_001109041|NM_016705|NM_001109042
10397094	2.38838	Psen1	presenilin 1	19164	NM_008943
10417601	2.38795	Ptma	prothymosin alpha	19231	NM_008972
10485081	2.38718	Dgkz	diacylglycerol kinase zeta	104418	NM_138306
10352756	2.3858	Lpgat1	lysophosphatidylglycerol acyltransferase 1	226856	NM_172266
10441864	2.38449	Mllt4	myeloid/lymphoid or mixed-lineage leukemia (trithorax homolog, Drosophila); translocated to, 4	17356	NM_010806
10539773	2.38429	Gfpt1	glutamine fructose-6-phosphate transaminase 1	14583	NM_013528
10351026	2.38264	Gas5	growth arrest specific 5	14455	NR_002840
10375578	2.37994	Flt4	FMS-like tyrosine kinase 4	14257	NM_008029
10476538	2.37738	Btbd3	BTB (POZ) domain containing 3	228662	NM_145534|NM_001025431
10468253	2.37716	Nt5c2	5'-nucleotidase, cytosolic II	76952	NM_029810
10603011	2.37705	Rbbp7	retinoblastoma binding protein 7	245688	NM_009031
10491595	2.36175
10379013	2.36061	Flot2	flotillin 2	14252	NM_008028|NM_001040403
10515295	2.35771	Mast2	microtubule associated serine/threonine kinase 2	17776	NM_001042743|NM_008641
10477006	2.35153	Nsfl1c	NSFL1 (p97) cofactor (p47)	386649	NM_198326
10491597	2.3501
10491629	2.34929	4932438A13Rik	RIKEN cDNA 4932438A13 gene	229227
10359970	2.34915	Nos1ap	nitric oxide synthase 1 (neuronal) adaptor protein	70729	NM_001109985|NM_027528
10565968	2.34864	Atg16l2	autophagy related 16 like 2 (S. cerevisiae)	73683	NM_001111111
10598678	2.34851	Usp9x	ubiquitin specific peptidase 9, X chromosome	22284	NM_009481
10471535	2.34315	9130404D14Rik	RIKEN cDNA 9130404D14 gene	227737
10523647	2.34264	Aff1	AF4/FMR2 family, member 1	17355	NM_001080798|NM_133919
10437945	2.34251	Mcm4	minichromosome maintenance deficient 4 homolog (S. cerevisiae)	17217	NM_008565
10464754	2.34239	Rhod	ras homolog gene family, member D	11854	NM_007485
10447065	2.34194	AW061290		381110	NM_201361
10348078	2.33975	Ptma	prothymosin alpha	19231	NM_008972
10500802	2.33925	Atg4a	autophagy-related 4A (yeast)	666468	NM_174875
10541112	2.3376	Hnrpf	heterogeneous nuclear ribonucleoprotein F	98758
10393341	2.33729	Rhbdf2	rhomboid 5 homolog 2 (Drosophila)	217344	NM_172572
10593913	2.33574	41883	septin 14	74211	NM_028820
10519012	2.33041	Arhgef16	Rho guanine nucleotide exchange factor (GEF) 16	230972	NM_001112744
10371379	2.33013	Nuak1	NUAK family, SNF1-like kinase, 1	77976	NM_001004363
10461587	2.32999	Ms4a4a|LOC624461	membrane-spanning 4-domains, subfamily A, member 4A | similar to membrane-spanning 4-domains, subfamily A, member 4 isoform a	666907 | 624461	XM_986941
10433887	2.32989	Pkp2	plakophilin 2	67451	NM_026163
10487154	2.32989	3110001I20Rik	RIKEN cDNA 3110001I20 gene	70354	NM_177608
10381172	2.32626	Stat5a	signal transducer and activator of transcription 5A	20850	NM_011488
10508759	2.32443	Rpa2	replication protein A2	19891	NM_011284
10390227	2.32341	Ube2z	ubiquitin-conjugating enzyme E2Z (putative)	268470	NM_172300
10491621	2.32255	4932438A13Rik	RIKEN cDNA 4932438A13 gene	229227
10416256	2.32194	Bin3	bridging integrator 3	57784	NM_021328
10408280	2.32088	Lrrc16a	leucine rich repeat containing 16A	68732	NM_026825
10463599	2.3137	Nfkb2	nuclear factor of kappa light polypeptide gene enhancer in B-cells 2, p49/p100	18034	NM_019408
10599192	2.31354	Lonrf3	LON peptidase N-terminal domain and ring finger 3	74365	NM_028894
10362201	2.31208	Ctgf	connective tissue growth factor	14219	NM_010217
10564849	2.31052	2610034B18Rik	RIKEN cDNA 2610034B18 gene	70420	NM_027420
10591668	2.31044	Rgl3	ral guanine nucleotide dissociation stimulator-like 3	71746	NM_023622
10555681	2.30875	Stim1|LOC100045432	stromal interaction molecule 1 | similar to Stromal interaction molecule 1	20866 | 100045432	NM_009287
10464761	2.30864	Syt12	synaptotagmin XII	171180	NM_134164
10521813	2.30166	Nsfl1c	NSFL1 (p97) cofactor (p47)	386649	NM_198326
10495873	2.29929	Ptma	prothymosin alpha	19231	NM_008972|XM_919699
10349383	2.29866	Slc35f5	solute carrier family 35, member F5	74150	NM_028787
10553274	2.29653	Saa2	serum amyloid A 2	20209	NM_011314
10602164	2.29641	Rbbp7	retinoblastoma binding protein 7	245688
10407211	2.29468	Ppap2a	phosphatidic acid phosphatase 2a	19012	NM_008247|NM_008903
10580807	2.2941	Kifc3	kinesin family member C3	16582	NM_010631
10545780	2.29047	Exoc6b	exocyst complex component 6B	75914
10443764	2.28368	Slc37a1	solute carrier family 37 (glycerol-3-phosphate transporter), member 1	224674	NM_153062
10441270	2.27588	Ripk4	receptor-interacting serine-threonine kinase 4	72388	NM_023663
10347291	2.27572	Il8rb	interleukin 8 receptor, beta	12765	NM_009909
10491627	2.27451	4932438A13Rik	RIKEN cDNA 4932438A13 gene	229227
10370721	2.27157	Sbno2	strawberry notch homolog 2 (Drosophila)	216161	NM_183426
10541644	2.26409	Cd163	CD163 antigen	93671	NM_053094
10564818	2.26284	Anpep	alanyl (membrane) aminopeptidase	16790	NM_008486
10491619	2.26215	4932438A13Rik	RIKEN cDNA 4932438A13 gene	229227
10472097	2.25915	Fmnl2	formin-like 2	71409	NM_172409
10580183	2.25637	Ier2	immediate early response 2	15936	NM_010499
10519857	2.25505	Hgf	hepatocyte growth factor	15234	NM_010427
10545271	2.25375	Thnsl2	threonine synthase-like 2 (bacterial)	232078	NM_178413|NM_001033929
10364249	2.25089
10578623	2.24795	Wwc2	WW, C2 and coiled-coil domain containing 2	52357	NM_133791
10395780	2.24634	1700047I17Rik1|Srp54c|1700047I17Rik2	RIKEN cDNA 1700047I17 gene 1 | signal recognition particle 54C | RIKEN cDNA 1700047I17 gene 2	73385 | 100101806 | 100101807
10607587	2.2448	Pdha1	pyruvate dehydrogenase E1 alpha 1	18597	NM_008810
10395770	2.24156	1700047I17Rik1|Srp54c|1700047I17Rik2	RIKEN cDNA 1700047I17 gene 1 | signal recognition particle 54C | RIKEN cDNA 1700047I17 gene 2	73385 | 100101806 | 100101807
10440534	2.24094	Adamts5	a disintegrin-like and metallopeptidase (reprolysin type) with thrombospondin type 1 motif, 5 (aggrecanase-2)	23794	NM_011782
10567297	2.24065	E030018N11Rik	RIKEN cDNA E030018N11 gene	319622	NM_001033380
10436608	2.24041	Cxadr	coxsackievirus and adenovirus receptor	13052	NM_009988|NM_001025192
10594447	2.24004	Map2k1	mitogen-activated protein kinase kinase 1	26395	NM_008927
10416657	2.23631	Elf1	E74-like factor 1	13709	NM_007920
10514466	2.22844	Jun		16476	NM_010591
10361509	2.22836	Syne1	synaptic nuclear envelope 1	64009	NM_001079686|NM_022027
10465916	2.22822	Gm98	gene model 98, (NCBI)	225908
10599174	2.2277	Il13ra1	interleukin 13 receptor, alpha 1	16164	NM_133990
10548030	2.22661	Cd9	CD9 antigen	12527	NM_007657
10532085	2.22258	Tgfbr3	transforming growth factor, beta receptor III	21814	NM_011578
10460317	2.21849	Pitpnm1	phosphatidylinositol membrane-associated 1	18739	NM_008851
10416155	2.21827	Kctd9	potassium channel tetramerisation domain containing 9	105440	NM_001111028|NM_134073
10392221	2.21771	Pecam1	platelet/endothelial cell adhesion molecule 1	18613	NM_008816|NM_001032378
10382435	2.216	Gprc5c	G protein-coupled receptor, family C, group 5, member C	70355	NM_001110337
10570144	2.21448	Arhgef7	Rho guanine nucleotide exchange factor (GEF7)	54126	NM_001113518|NM_017402|NM_001113517
10345752	2.21256	Il1r2	interleukin 1 receptor, type II	16178	NM_010555
10539990	2.20709	Uroc1	urocanase domain containing 1	243537	NM_144940
10557326	2.20615	Il4ra	interleukin 4 receptor, alpha	16190	NM_001008700
10481092	2.20586	Agpat2	1-acylglycerol-3-phosphate O-acyltransferase 2 (lysophosphatidic acid acyltransferase, beta)	67512	NM_026212
10569437	2.20253	Phlda2	pleckstrin homology-like domain, family A, member 2	22113	NM_009434
10360227	2.20002	Pea15a	phosphoprotein enriched in astrocytes 15A	18611	NM_011063
10448748	2.19979	Nubp2	nucleotide binding protein 2	26426	NM_011956
10421309	2.19617	Slc39a14	solute carrier family 39 (zinc transporter), member 14	213053	NM_144808
10586781	2.19177	Myo1e	myosin IE	71602	NM_181072
10394778	2.19162	Hpcal1	hippocalcin-like 1	53602	NM_016677
10363962	2.19023	Gnaz	guanine nucleotide binding protein, alpha z subunit	14687	NM_010311
10516551	2.18325	S100pbp	S100P binding protein	74648	NM_029036
10555174	2.18228	Lrrc32	leucine rich repeat containing 32	434215	NM_001113379
10491617	2.18099	4932438A13Rik	RIKEN cDNA 4932438A13 gene	229227
10373588	2.17922	Rdh5	retinol dehydrogenase 5	19682	NM_134006
10514668	2.17816	Jak1	Janus kinase 1	16451	NM_146145
10357261	2.17561	Marco	macrophage receptor with collagenous structure	17167	NM_010766
10482500	2.17491	Rnd3	Rho family GTPase 3	74194	NM_028810
10504817	2.17165	Tgfbr1	transforming growth factor, beta receptor I	21812	NM_009370
10488797	2.17132	Pxmp4	peroxisomal membrane protein 4	59038	NM_021534
10373542	2.16965	Dgka	diacylglycerol kinase, alpha	13139	NM_016811
10440953	2.16961	Donson	downstream neighbor of SON	60364	NM_021720
10544186	2.16773	Mkrn1	makorin, ring finger protein, 1	54484	NM_018810
10570556	2.16683	Mcph1	microcephaly, primary autosomal recessive 1	244329	NM_173189
10395805	2.16607	1700047I17Rik1|1700047I17Rik2	RIKEN cDNA 1700047I17 gene 1 | RIKEN cDNA 1700047I17 gene 2	73385 | 100101807
10604630	2.16253	Mospd1	motile sperm domain containing 1	70380	NM_027409
10428157	2.15648	Rnf19a	ring finger protein 19A	30945	NM_013923
10393836	2.15593	Arhgdia	Rho GDP dissociation inhibitor (GDI) alpha	192662	NM_133796
10368806	2.15464	Smpd2	sphingomyelin phosphodiesterase 2, neutral	20598	NM_009213
10376534	2.15239	AA536749		26936	NM_201245|NM_012027
10590438	2.14934	C730027P07Rik	RIKEN cDNA C730027P07 gene	245050	NM_177743
10419038	2.14929	Ghitm	growth hormone inducible transmembrane protein	66092	NM_078478
10364056	2.14716	Ggt1	gamma-glutamyltransferase 1	14598	NM_008116
10576386	2.14666	Rhou	ras homolog gene family, member U	69581	NM_133955
10461251	2.14299	1110067I12Rik	RIKEN cDNA 1110067I12 gene	68852	NM_001013019
10597648	2.13795	Myd88	myeloid differentiation primary response gene 88	17874	NM_010851
10491607	2.1344	4932438A13Rik	RIKEN cDNA 4932438A13 gene	229227
10389339	2.1335	Usp32	ubiquitin specific peptidase 32	237898	NM_001029934
10372682	2.12987	Slc35e3	solute carrier family 35, member E3	215436	NM_029875
10574276	2.12958	Gpr97	G protein-coupled receptor 97	54672	NM_173036
10519105	2.12872	Ski	ski sarcoma viral oncogene homolog (avian)	20481	NM_011385
10591739	2.12851	Acp5	acid phosphatase 5, tartrate resistant	11433	NM_001102404|NM_007388|NM_001102405
10353420	2.12485	Mcm3	minichromosome maintenance deficient 3 (S. cerevisiae)	17215	NM_008563
10509163	2.1228	Id3	inhibitor of DNA binding 3	15903	NM_008321
10506569	2.12177	Usp24	ubiquitin specific peptidase 24	329908
10456501	2.1209	Rnmt	RNA (guanine-7-) methyltransferase	67897	NM_026440
10435305	2.12026	Itgb5	integrin beta 5	16419	NM_010580
10599976	2.11989	Mtm1	X-linked myotubular myopathy gene 1	17772	NM_019926
10592342	2.11961	Tbrg1	transforming growth factor beta regulated gene 1	21376	NM_025289
10351769	2.11677	Igsf8	immunoglobulin superfamily, member 8	140559	NM_080419
10351206	2.1123	Selp	selectin, platelet	20344	NM_011347
10602090	2.10907	Atg4a	autophagy-related 4A (yeast)	666468	NM_174875
10522009	2.10708	Pgm1|Pgm2	phosphoglucomutase 1 | phosphoglucomutase 2	66681 | 72157	NM_025700
10555027	2.1058	Gab2	growth factor receptor bound protein 2-associated protein 2	14389	NM_010248
10426065	2.10499	Tbc1d22a	TBC1 domain family, member 22a	223754	NM_145476
10531437	2.1023	Scarb2	scavenger receptor class B, member 2	12492	NM_007644
10409345	2.10164	Cltb	clathrin, light polypeptide (Lcb)	74325	NM_028870
10516982	2.10152	Stx12	syntaxin 12	100226	NM_133887
10471525	2.10145	Ptrh1	peptidyl-tRNA hydrolase 1 homolog (S. cerevisiae)	329384	NM_178595
10501143	2.10106	Ahcyl1	S-adenosylhomocysteine hydrolase-like 1	229709	NM_145542
10413185	2.10038	Zmiz1|I920194n01	zinc finger, MIZ-type containing 1 | RIKEN cDNA I920194N01gene	328365 | 328364	NM_183208
10382797	2.09894	1110014K08Rik|EG664849	RIKEN cDNA 1110014K08 gene | predicted gene, EG664849	319370 | 664849	NM_176902|NR_003376
10602062	2.09695	Prps1	phosphoribosyl pyrophosphate synthetase 1	19139	NM_021463
10517301	2.09502	Ldlrap1	low density lipoprotein receptor adaptor protein 1	100017	NM_145554
10536818	2.09449	Calu	calumenin	12321	NM_184053|NM_007594
10372716	2.09432	Rap1b|LOC100048397	RAS related protein 1b | similar to GTP-binding protein (smg p21B)	215449 | 100048397	NM_024457
10422164	2.0938	Ednrb	endothelin receptor type B	13618	NM_007904
10566050	2.09253	Il18bp	interleukin 18 binding protein	16068	NM_010531
10402249	2.09014	Atxn3	ataxin 3	110616	NM_029705
10493177	2.08876	Mef2d	myocyte enhancer factor 2D	17261	NM_133665
10562251	2.08788	Scn1b	sodium channel, voltage-gated, type I, beta	20266	NM_011322
10545751	2.08371	Tex261	testis expressed gene 261	21766	NM_009357
10531100	2.0806	Sult1d1	sulfotransferase family 1D, member 1	53315	NM_016771
10455259	2.07874	Arhgap26	Rho GTPase activating protein 26	71302	NM_175164
10420439	2.07837	Zdhhc20	zinc finger, DHHC domain containing 20	75965	NM_029492
10351509	2.07707	Fcgr4	Fc receptor, IgG, low affinity IV	246256	NM_144559
10461369	2.07644	Ahnak	AHNAK nucleoprotein (desmoyokin)	66395	NM_009643|NM_001039959
10374236	2.07343	Upp1	uridine phosphorylase 1	22271	NM_009477
10531484	2.06752	Ankrd56	ankyrin repeat domain 56	78088	NM_175270
10410656	2.06639	Cast	calpastatin	12380	NM_009817
10425066	2.06565	Csf2rb	colony stimulating factor 2 receptor, beta, low-affinity (granulocyte-macrophage)	12983	NM_007780
10386551	2.06523	Flii	flightless I homolog (Drosophila)	14248	NM_022009
10465651	2.06486	Mark2	MAP/microtubule affinity-regulating kinase 2	13728	NM_007928|NM_001080389|NM_001080388|NM_001080390
10550906	2.0645	Plaur	plasminogen activator, urokinase receptor	18793	NM_011113
10382625	2.06404	Llgl2	lethal giant larvae homolog 2 (Drosophila)	217325	NM_145438
10544171	2.06173	Slc37a3	solute carrier family 37 (glycerol-3-phosphate transporter), member 3	72144	NM_028123
10545458	2.06132	Tcf3	transcription factor 3	21415	NM_001079822|NM_009332
10406817	2.06117	Enc1	ectodermal-neural cortex 1	13803	NM_007930
10600688	2.05918	Map3k7ip3	mitogen-activated protein kinase kinase kinase 7 interacting protein 3	66724	NM_025729
10501063	2.05503	Cd53	CD53 antigen	12508	NM_007651
10408629	2.05488	1300014I06Rik	RIKEN cDNA 1300014I06 gene	66895	NM_025831
10574033	2.05434	Nup93	nucleoporin 93	71805	NM_172410
10382462	2.05194	Slc9a3r1	solute carrier family 9 (sodium/hydrogen exchanger), member 3 regulator 1	26941	NM_012030
10477061	2.04715	Srxn1	sulfiredoxin 1 homolog (S. cerevisiae)	76650	NM_029688
10462973	2.0467	Hells	helicase, lymphoid specific	15201	NM_008234
10380773	2.04235	4933428G20Rik	RIKEN cDNA 4933428G20 gene	58996	NM_021493
10406757	2.04234	Col4a3bp	collagen, type IV, alpha 3 (Goodpasture antigen) binding protein	68018	NM_023420
10372082	2.03997	Nudt4	nudix (nucleoside diphosphate linked moiety X)-type motif 4	71207	NM_027722
10375515	2.0383	Ifi47|Olfr56	interferon gamma inducible protein 47 | olfactory receptor 56	15953 | 18356	NM_008330|NM_010999
10374464	2.0362	Spred2	sprouty-related, EVH1 domain containing 2	114716
10363265	2.03461	Lims1	LIM and senescent cell antigen-like domains 1	110829	NM_026148
10582658	2.03277	Agt	angiotensinogen (serpin peptidase inhibitor, clade A, member 8)	11606	NM_007428
10392642	2.03253	Abca5	ATP-binding cassette, sub-family A (ABC1), member 5	217265	NM_147219
10499062	2.03186	Fhdc1	FH2 domain containing 1	229474	NM_001033301
10604248	2.02986	Thoc2	THO complex 2	331401	NM_001033422
10477970	2.02754	Src	Rous sarcoma oncogene	20779	NM_009271|NM_001025395
10541803	2.02479	Chd4	chromodomain helicase DNA binding protein 4	107932	NM_145979
10363070	2.02434	Gp49a|Lilrb4	glycoprotein 49 A | leukocyte immunoglobulin-like receptor, subfamily B, member 4	14727 | 14728	NM_008147
10518570	2.0222	Pgd	phosphogluconate dehydrogenase	110208	NM_001081274
10499394	2.0209	Lmna	lamin A	16905	NM_001002011|NM_001111102|NM_019390
10506500	2.01969	Usp24	ubiquitin specific peptidase 24	329908
10513381	2.01715	Rod1	ROD1 regulator of differentiation 1 (S. pombe)	230257	NM_144904|NM_178164
10351140	2.0163	Kifap3	kinesin-associated protein 3	16579	NM_010629
10357579	2.01318	Mapkapk2	MAP kinase-activated protein kinase 2	17164	NM_008551
10346843	2.01308	Nrp2	neuropilin 2	18187	NM_001077403|NM_001077404|NM_010939|NM_001077405|NM_001077406|NM_001077407
10393881	2.01254	Mafg|LOC100047868	v-maf musculoaponeurotic fibrosarcoma oncogene family, protein G (avian) | similar to mafG	17134 | 100047868	NM_010756
10521863	2.01187	Anapc4	anaphase promoting complex subunit 4	52206	NM_024213
10437483	2.01049	Rogdi	rogdi homolog (Drosophila)	66049	NM_133185
10509947	2.00834	Arhgef19	Rho guanine nucleotide exchange factor (GEF) 19	213649	NM_172520
10592023	2.00657	Aplp2	amyloid beta (A4) precursor-like protein 2	11804	NM_001102455|NM_001102456|NM_009691
10540795	2.00269	Irak2	interleukin-1 receptor-associated kinase 2	108960	NM_172161|NM_001113553
10460787	2.00227	Atg2a	ATG2 autophagy related 2 homolog A (S. cerevisiae)	329015	NM_194348
10405741	2.00109	LOC100044367	similar to high mobility group nucleosomal binding domain 2	100044367	XR_030564
10517336	2.00047	Clic4	chloride intracellular channel 4 (mitochondrial)	29876	NM_013885
10525195	-2.00027	AU042671		269700
10417167	-2.00893	Clybl	citrate lyase beta like	69634	NM_029556
10554938	-2.00992	Rab30	RAB30, member RAS oncogene family	75985	NM_029494
10526630	-2.01163	Trfr2	transferrin receptor 2	50765	NM_015799
10489253	-2.01237	Zhx3	zinc fingers and homeoboxes 3	320799	NM_177263
10363455	-2.01278	Pcbd1	pterin 4 alpha carbinolamine dehydratase/dimerization cofactor of hepatocyte nuclear factor 1 alpha (TCF1) 1	13180	NM_025273
10514520	-2.01393	Cyp2j9	cytochrome P450, family 2, subfamily j, polypeptide 9	74519	NM_028979
10451559	-2.01438	1700001C19Rik	RIKEN cDNA 1700001C19 gene	75462
10501734	-2.0217	Palmd	palmdelphin	114301	NM_023245
10436983	-2.0242	Dopey2	dopey family member 2	70028	NM_027293|NM_026700
10435345	-2.02425	Mylk	myosin, light polypeptide kinase	107589	NM_139300
10532828	-2.02533	Mmab	methylmalonic aciduria (cobalamin deficiency) type B homolog (human)	77697	NM_029956
10452257	-2.03099	Slc25a23	solute carrier family 25 (mitochondrial carrier; phosphate carrier), member 23	66972	NM_025877
10355278	-2.03223	Erbb4	v-erb-a erythroblastic leukemia viral oncogene homolog 4 (avian)	13869	NM_010154
10471555	-2.03283	Angptl2	angiopoietin-like 2	26360	NM_011923
10480842	-2.03481	Tmem141	transmembrane protein 141	51875	NM_001109993|NM_001040130
10427323	-2.03549	Copz1	coatomer protein complex, subunit zeta 1	56447	NM_019817
10363498	-2.03596	Ppa1	pyrophosphatase (inorganic) 1	67895	NM_026438
10404731	-2.04352	Tmem14c	transmembrane protein 14C	66154	NM_025387
10591482	-2.04838	Keap1	kelch-like ECH-associated protein 1	50868	NM_016679|NM_001110305|NM_001110306|NM_001110307
10357003	-2.0488	Rnf152	ring finger protein 152	320311	NM_178779
10465604	-2.05076	Stip1	stress-induced phosphoprotein 1	20867	NM_016737
10420899	-2.05105	Gulo	gulonolactone (L-) oxidase	268756	NM_178747
10436967	-2.05142	Cbr1	carbonyl reductase 1	12408	NM_007620
10529671	-2.05636	Slc2a9	solute carrier family 2 (facilitated glucose transporter), member 9	117591	NM_001102414|NM_001012363|NM_145559|NM_001102415
10444841	-2.05653	H2-Q10	histocompatibility 2, Q region locus 10	15007	NM_010391
10436830	-2.057	Ifnar2	interferon (alpha and beta) receptor 2	15976	NM_010509|NM_001110498
10422013	-2.06087	Klf12	Kruppel-like factor 12	16597	NM_010636
10499372	-2.06631	Slc25a44	solute carrier family 25, member 44	229517	NM_178696
10434845	-2.06787	Il1rap	interleukin 1 receptor accessory protein	16180	NM_008364|NM_134103
10501699	-2.07245	Agl	amylo-1,6-glucosidase, 4-alpha-glucanotransferase	77559	NM_001081326
10423548	-2.07332	Sdc2	syndecan 2	15529	NM_008304
10556528	-2.07372	Pde3b	phosphodiesterase 3B, cGMP-inhibited	18576	NM_011055
10425834	-2.07748	Samm50	sorting and assembly machinery component 50 homolog (S. cerevisiae)	68653	NM_178614
10592719	-2.08187	Oaf	OAF homolog (Drosophila)	102644	NM_178644
10594855	-2.08371	Cgnl1	cingulin-like 1	68178	NM_026599
10503650	-2.08383	Prdx6-rs2	peroxiredoxin 6, related sequence 2	384001	XM_001000802
10365136	-2.08406	Aes	amino-terminal enhancer of split	14797	NM_010347
10507479	-2.08474	Tmem53	transmembrane protein 53	68777	NM_026837
10458251	-2.08575	Sil1	endoplasmic reticulum chaperone SIL1 homolog (S. cerevisiae)	81500	NM_030749
10441642	-2.08681	Brp44l	brain protein 44-like	55951	NM_018819
10572813	-2.08906	Usmg5	upregulated during skeletal muscle growth 5	66477
10352947	-2.08939	Mrpl15	mitochondrial ribosomal protein L15	27395	NM_025300
10498775	-2.08976	Golim4	golgi integral membrane protein 4	73124	NM_175193
10414211	-2.09	Mbl1	mannose binding lectin (A)	17194	NM_010775
10481962	-2.09019	Hc	hemolytic complement	15139	NM_010406
10430319	-2.09153	Tst	thiosulfate sulfurtransferase, mitochondrial	22117	NM_009437
10429641	-2.09155	Naprt1	nicotinate phosphoribosyltransferase domain containing 1	223646	NM_172607
10437765	-2.09442	C530044N13Rik	RIKEN cDNA C530044N13 gene	223978	NM_146067
10371796	-2.10067	Slc17a8	solute carrier family 17 (sodium-dependent inorganic phosphate cotransporter), member 8	216227	NM_182959
10379184	-2.10099	Slc46a1	solute carrier family 46, member 1	52466	NM_026740
10431915	-2.10153	Slc38a4	solute carrier family 38, member 4	69354	NM_027052
10514779	-2.10206	Prkaa2	protein kinase, AMP-activated, alpha 2 catalytic subunit	108079	NM_178143
10514956	-2.10991	Scp2	sterol carrier protein 2, liver	20280	NM_011327
10362379	-2.11151	Echdc1	enoyl Coenzyme A hydratase domain containing 1	52665	NM_025855|NM_001110195
10416800	-2.11156	Lmo7	LIM domain only 7	380928	NM_201529
10381474	-2.11167	Arl4d|LOC100044157	ADP-ribosylation factor-like 4D | hypothetical protein LOC100044157	80981 | 100044157	NM_025404
10351414	-2.12665	Aldh9a1	aldehyde dehydrogenase 9, subfamily A1	56752	NM_019993
10553935	-2.1273	Tarsl2|Tm2d3	threonyl-tRNA synthetase-like 2 | TM2 domain containing 3	272396 | 68634	NM_172310
10535273	-2.12787	Gna12	guanine nucleotide binding protein, alpha 12	14673	NM_010302
10455954	-2.13556	EG240327		240327	NM_001033767
10541034	-2.13815	Anubl1	AN1, ubiquitin-like, homolog (Xenopus laevis)	67492	NM_001081317
10371830	-2.13823	Actr6	ARP6 actin-related protein 6 homolog (yeast)	67019	NM_025914
10514791	-2.1388	Pcsk9	proprotein convertase subtilisin/kexin type 9	100102	NM_153565
10566281	-2.13895	Dnajc19	DnaJ (Hsp40) homolog, subfamily C, member 19	67713
10577604	-2.14109	Agpat6	1-acylglycerol-3-phosphate O-acyltransferase 6 (lysophosphatidic acid acyltransferase, zeta)	102247	NM_018743
10359826	-2.1425	Uqcr	ubiquinol-cytochrome c reductase (6.4kD) subunit	66594	NM_025650
10527213	-2.14256	Daglb	diacylglycerol lipase, beta	231871	NM_144915
10509014	-2.14341	D4Wsu53e	DNA segment, Chr 4, Wayne State University 53, expressed	27981
10607475	-2.14629	Prdx4	peroxiredoxin 4	53381	NM_016764
10447891	-2.1487	Acat2	acetyl-Coenzyme A acetyltransferase 2	110460	NM_009338
10459210	-2.1504	4933429F08Rik	RIKEN cDNA 4933429F08 gene	328967	NM_177828
10508992	-2.15197	Paqr7	progestin and adipoQ receptor family member VII	71904	NM_027995
10425601	-2.1554	Tef	thyrotroph embryonic factor	21685	NM_017376|NM_153484
10598638	-2.15781	Mid1ip1	Mid1 interacting protein 1 (gastrulation specific G12-like (zebrafish))	68041	NM_026524
10496748	-2.1597	Syde2	synapse defective 1, Rho GTPase, homolog 2 (C. elegans)	214804
10512308	-2.16053	Oprs1	opioid receptor, sigma 1	18391	NM_011014
10417273	-2.16105	Esd	esterase D/formylglutathione hydrolase	13885
10463670	-2.16288	Sfxn2|LOC677143	sideroflexin 2 | similar to Sideroflexin-2	94279 | 677143	NM_053196
10535174	-2.16543	Tmem184a	transmembrane protein 184a	231832	NM_144914
10442904	-2.16712	2610003J06Rik	RIKEN cDNA 2610003J06 gene	72106	NM_028101
10367691	-2.16732	Iyd	iodotyrosine deiodinase	70337	NM_027391
10521461	-2.1701	Grpel1	GrpE-like 1, mitochondrial	17713	NM_024478
10541389	-2.17037	EG640530		640530	XM_001480274
10553913	-2.17079	Mcee	methylmalonyl CoA epimerase	73724	NM_028626
10417734	-2.17333	Nr1d2	nuclear receptor subfamily 1, group D, member 2	353187	NM_011584
10521709	-2.17478	Lap3	leucine aminopeptidase 3	66988	NM_024434
10456248	-2.17588	Onecut2	one cut domain, family member 2	225631	NM_194268
10376196	-2.18561	Hint1	histidine triad nucleotide binding protein 1	15254	NM_008248
10468287	-2.18751	Usmg5	upregulated during skeletal muscle growth 5	66477	NM_023211
10445558	-2.19729	BC048355		381101	NM_207161
10348000	-2.19758	2810459M11Rik	RIKEN cDNA 2810459M11 gene	72792
10386775	-2.19839	Prpsap2	phosphoribosyl pyrophosphate synthetase-associated protein 2	212627	NM_144806
10554693	-2.19864	Stard5	StAR-related lipid transfer (START) domain containing 5	170460	NM_023377
10552252	-2.20117	1600014C10Rik	RIKEN cDNA 1600014C10 gene	72244	NM_001085385|NM_028166
10603833	-2.20136	Usmg5	upregulated during skeletal muscle growth 5	66477
10426894	-2.20137	ENSMUSG00000058057|Ubie	predicted gene, ENSMUSG00000058057 | UbiE-YGHL1 fusion protein	668178 | 393082	NM_001081471
10437852	-2.20166	4921513D23Rik	RIKEN cDNA 4921513D23 gene	223989	NM_001081154
10373950	-2.20666	Nipsnap1	4-nitrophenylphosphatase domain and non-neuronal SNAP25-like protein homolog 1 (C. elegans)	18082	NM_008698
10580233	-2.20706	Gcdh	glutaryl-Coenzyme A dehydrogenase	270076	NM_008097|NM_001044744
10583732	-2.2145	Ldlr	low density lipoprotein receptor	16835	NM_010700
10584580	-2.2201
10475532	-2.22353	Sqrdl	sulfide quinone reductase-like (yeast)	59010	NM_021507
10469720	-2.2278	Acbd5	acyl-Coenzyme A binding domain containing 5	74159	NM_001102437|NM_001102438|NM_028793|NM_001102436
10588505	-2.22868	Abhd14b	abhydrolase domain containing 14b	76491	NM_029631
10408616	-2.22971	Slc22a23	solute carrier family 22, member 23	73102	NM_001033167
10459421	-2.22983	Atp8b1	ATPase, class I, type 8B, member 1	54670	NM_001001488
10594501	-2.23182	Ptplad1	protein tyrosine phosphatase-like A domain containing 1	57874	NM_021345
10350425	-2.23361	F13b	coagulation factor XIII, beta subunit	14060	NM_031164
10546056	-2.23379	Rab43	RAB43, member RAS oncogene family	69834	NM_001039394|NM_133717
10461038	-2.24345	Macrod1	MACRO domain containing 1	107227	NM_134147
10587077	-2.24447	Onecut1	one cut domain, family member 1	15379
10542302	-2.24569	Crebl2	cAMP responsive element binding protein-like 2	232430	NM_177687
10380116	-2.24588	Rnf43	ring finger protein 43	207742	NM_172448
10463430	-2.25236	Sema4g	sema domain, immunoglobulin domain (Ig), transmembrane domain (TM) and short cytoplasmic domain, (semaphorin) 4G	26456	NM_011976
10352548	-2.26048	Slc30a10	solute carrier family 30, member 10	226781	NM_001033286
10379034	-2.26323	Tlcd1	TLC domain containing 1	68385	NM_026708
10602372	-2.26456	Alas2	aminolevulinic acid synthase 2, erythroid	11656	NM_009653|NM_001102446
10479099	-2.26462	Npepl1	aminopeptidase-like 1	228961	NM_213733
10374453	-2.26982	Glul	glutamate-ammonia ligase (glutamine synthetase)	14645
10507347	-2.27066	Tesk2	testis-specific kinase 2	230661	NM_146151
10371616	-2.27657	Chpt1	choline phosphotransferase 1	212862	NM_144807
10370833	-2.27953	Uqcr	ubiquinol-cytochrome c reductase (6.4kD) subunit	66594	NM_025650
10461782	-2.27981	EG433224|Rmnd1	predicted gene, EG433224 | required for meiotic nuclear division 1 homolog (S. cerevisiae)	433224 | 66084	NR_002891|NM_025343
10568997	-2.28191	Sirt3	sirtuin 3 (silent mating type information regulation 2, homolog) 3 (S. cerevisiae)	64384	NM_022433
10405236	-2.28361	Sfxn1	sideroflexin 1	14057	NM_027324
10547386	-2.29412	Adipor2	adiponectin receptor 2	68465	NM_197985
10357249	-2.29529	Steap3|Steap1	STEAP family member 3 | six transmembrane epithelial antigen of the prostate 1	68428 | 70358	NM_001085409|NM_133186
10383564	-2.29619	Fn3k	fructosamine 3 kinase	63828	NM_001038699|NM_022014
10393926	-2.29623	Dcxr	dicarbonyl L-xylulose reductase	67880	NM_026428
10346298	-2.2965	Coq10b	coenzyme Q10 homolog B (S. cerevisiae)	67876	NM_001039710|NM_026424
10502375	-2.29772	Mttp	microsomal triglyceride transfer protein	17777	NM_008642
10361620	-2.30179	Rmnd1|EG433224	required for meiotic nuclear division 1 homolog (S. cerevisiae) | predicted gene, EG433224	66084 | 433224	NM_025343|NR_002891
10605370	-2.30198	Mpp1	membrane protein, palmitoylated	17524	NM_008621
10569168	-2.30217	Slc25a22	solute carrier family 25 (mitochondrial carrier, glutamate), member 22	68267	NM_026646
10533403	-2.30255	Cux2	cut-like homeobox 2	13048	NM_007804
10446777	-2.31005	Ehd3	EH-domain containing 3	57440	NM_020578
10590149	-2.31072	Xylb	xylulokinase homolog (H. influenzae)	102448	NM_001033209
10524555	-2.31086	Mvk	mevalonate kinase	17855	NM_023556
10469289	-2.3111	Il15ra	interleukin 15 receptor, alpha chain	16169	NM_008358|NM_133836
10496251	-2.31137	Bdh2	3-hydroxybutyrate dehydrogenase, type 2	69772	NM_027208
10399691	-2.31169	Id2	inhibitor of DNA binding 2	15902	NM_010496
10582069	-2.31291	4632417N05Rik	RIKEN cDNA 4632417N05 gene	74032
10457644	-2.31604	Cdh2|LOC100044363	cadherin 2 | similar to N-cadherin	12558 | 100044363	NM_007664
10397189	-2.31749	Zadh1	zinc binding alcohol dehydrogenase, domain containing 1	77219	NM_029880
10389719	-2.31893	Scpep1	serine carboxypeptidase 1	74617	NM_029023
10392464	-2.32739	BC029169		208659
10492306	-2.3286	Sucnr1	succinate receptor 1	84112	NM_032400
10529979	-2.33362	Ppargc1a	peroxisome proliferative activated receptor, gamma, coactivator 1 alpha	19017	NM_008904
10551287	-2.33729	Cyp2a12	cytochrome P450, family 2, subfamily a, polypeptide 12	13085	NM_133657
10433702	-2.33764	Mpv17l	Mpv17 transgene, kidney disease mutant-like	93734	NM_033564
10509137	-2.3398	Hmgcl	3-hydroxy-3-methylglutaryl-Coenzyme A lyase	15356	NM_008254
10396610	-2.34013	Mthfd1	methylenetetrahydrofolate dehydrogenase (NADP+ dependent), methenyltetrahydrofolate cyclohydrolase, formyltetrahydrofolate synthase	108156	NM_138745
10445251	-2.34749	Gpr110	G protein-coupled receptor 110	77596	NM_133776
10459089	-2.34922	Ndst1	N-deacetylase/N-sulfotransferase (heparan glucosaminyl) 1	15531	NM_008306
10420957	-2.35095	Ptk2b	PTK2 protein tyrosine kinase 2 beta	19229	NM_172498
10593332	-2.35378	Bco2	beta-carotene oxygenase 2	170752	NM_133217
10454105	-2.35441	Dsg1c	desmoglein 1 gamma	211924	NM_181680
10408331	-2.35477	Them2	thioesterase superfamily member 2	66834	NM_025790
10512251	-2.36002	AI464131		329828	NM_001085515
10606689	-2.36117	Timm8a1|LOC100039343|LOC100045062	translocase of inner mitochondrial membrane 8 homolog a1 (yeast) | similar to small zinc finger-like protein	30058 | 100039343 | 100045062	NM_013898
10495625	-2.36825	Dpyd	dihydropyrimidine dehydrogenase	99586	NM_170778
10483163	-2.36903	Grb14	growth factor receptor bound protein 14	50915	NM_016719
10433219	-2.36967	1200013P24Rik	RIKEN cDNA 1200013P24 gene	74763	NM_029090
10351304	-2.37138	Brp44	brain protein 44	70456	NM_027430
10436500	-2.37196	Gbe1	glucan (1,4-alpha-), branching enzyme 1	74185	NM_028803
10492341	-2.37307	4631416L12Rik	RIKEN cDNA 4631416L12 gene	622434	NM_001081295
10543031	-2.37386	Slc25a13	solute carrier family 25 (mitochondrial carrier, adenine nucleotide translocator), member 13	50799	NM_015829
10572949	-2.37466	Nr3c2	nuclear receptor subfamily 3, group C, member 2	110784	NM_001083906
10603746	-2.37507	Maob	monoamine oxidase B	109731	NM_172778
10435963	-2.37763	Atg3|D930048N14Rik	autophagy-related 3 (yeast) | RIKEN cDNA D930048N14 gene	67841 | 97775	NM_026402
10539653	-2.37847	Tprkb	Tp53rk binding protein	69786	NM_176842
10585417	-2.38089	Idh3a	isocitrate dehydrogenase 3 (NAD+) alpha	67834	NM_029573
10467206	-2.38341	Ppp1r3c	protein phosphatase 1, regulatory (inhibitor) subunit 3C	53412	NM_016854
10498827	-2.38471	Fnip2	folliculin interacting protein 2	329679
10537318	-2.38484	Trim24	tripartite motif-containing 24	21848	NM_145076
10592926	-2.38648	Tmem25	transmembrane protein 25	71687	NM_027865
10510687	-2.38874	Acot7	acyl-CoA thioesterase 7	70025	NM_133348
10370000	-2.39068	Gstt1	glutathione S-transferase, theta 1	14871	NM_008185
10459481	-2.39186	Lman1	lectin, mannose-binding, 1	70361	NM_027400
10602592	-2.39413	Hsd17b10	hydroxysteroid (17-beta) dehydrogenase 10	15108	NM_016763
10397507	-2.39614	Gstz1	glutathione transferase zeta 1 (maleylacetoacetate isomerase)	14874	NM_010363
10401667	-2.39827	0610007P14Rik	RIKEN cDNA 0610007P14 gene	58520
10354979	-2.40485	Als2	amyotrophic lateral sclerosis 2 (juvenile) homolog (human)	74018	NM_028717
10503643	-2.40504	1110007M04Rik	RIKEN cDNA 1110007M04 gene	68493	NM_026742
10541683	-2.40537	C1r|C1rb	complement component 1, r subcomponent | complement component C1rb	50909 | 667277	NM_023143|NM_001113356
10526120	-2.40722	Tpst1	protein-tyrosine sulfotransferase 1	22021	NM_013837
10512807	-2.40756	Gabbr2	gamma-aminobutyric acid (GABA) B receptor 2	242425	NM_001081141
10505261	-2.40902	LOC620982|LOC620882|LOC667221	similar to novel member of the major urinary protein (Mup) gene family	620982 | 620882 | 667221	XR_030572|XR_032925|XR_035681|XR_030567
10481654	-2.4107	Fpgs	folylpolyglutamyl synthetase	14287	NM_010236
10535904	-2.41318	Hsph1	heat shock 105kDa/110kDa protein 1	15505	NM_013559
10367045	-2.41832	Rdh16	retinol dehydrogenase 16	19683	NM_009040
10574641	-2.41844	D230025D16Rik	RIKEN cDNA D230025D16 gene	234678	NM_145604
10365658	-2.42566	Uhrf1bp1l	UHRF1 (ICBP90) binding protein 1-like	75089	NM_029166
10463343	-2.43727	ENSMUSG00000074828		100038628
10593483	-2.44233	Fdx1	ferredoxin 1	14148	NM_007996
10361760	-2.44549	Timm8a1|LOC100039343|LOC100045062	translocase of inner mitochondrial membrane 8 homolog a1 (yeast) | similar to small zinc finger-like protein	30058 | 100039343 | 100045062	NM_013898
10423556	-2.44724	Pgcp	plasma glutamate carboxypeptidase	54381	NM_018755|NM_176073
10562905	-2.44847	Atf5	activating transcription factor 5	107503	NM_030693
10379190	-2.45301	Vtn	vitronectin	22370	NM_011707
10399801	-2.45781	Sntg2	syntrophin, gamma 2	268534	NM_172951
10529957	-2.46252	Gpr125	G protein-coupled receptor 125	70693
10393177	-2.46708	Acox1	acyl-Coenzyme A oxidase 1, palmitoyl	11430	NM_015729
10472162	-2.468	Gpd2	glycerol phosphate dehydrogenase 2, mitochondrial	14571	NM_010274
10495243	-2.46808	Gstm5	glutathione S-transferase, mu 5	14866	NM_010360
10557782	-2.46942	Hsd3b7	hydroxy-delta-5-steroid dehydrogenase, 3 beta- and steroid delta-isomerase 7	101502	NM_133943|NM_001040684
10400143	-2.47258	Stxbp6	syntaxin binding protein 6 (amisyn)	217517	NM_144552
10350753	-2.47292	Glul	glutamate-ammonia ligase (glutamine synthetase)	14645	NM_008131
10435769	-2.49213	Zbtb20	zinc finger and BTB domain containing 20	56490	NM_019778
10587695	-2.49425	Mthfs|LOC100039707	5, 10-methenyltetrahydrofolate synthetase | similar to 5, 10-methenyltetrahydrofolate synthetase	107885 | 100039707	NM_026829
10354868	-2.49951	D1Ertd53e	DNA segment, Chr 1, ERATO Doi 53, expressed	213056	NM_172513
10383532	-2.50076	Narf	nuclear prelamin A recognition factor	67608	NM_026272
10411532	-2.50156	Mccc2	methylcrotonoyl-Coenzyme A carboxylase 2 (beta)	78038	NM_030026
10574488	-2.50191	4833426J09Rik	RIKEN cDNA 4833426J09 gene	382051	NM_001024606
10526356	-2.50391	Rhbdd2	rhomboid domain containing 2	215160	NM_146002
10351259	-2.50776	Slc19a2	solute carrier family 19 (thiamine transporter), member 2	116914	NM_054087
10498710	-2.50817	Bche	butyrylcholinesterase	12038	NM_009738
10540075	-2.50856	Hdac11	histone deacetylase 11	232232	NM_144919
10526363	-2.51397	Por	P450 (cytochrome) oxidoreductase	18984	NM_008898
10562211	-2.51559	Fxyd1	FXYD domain-containing ion transport regulator 1	56188	NM_052992|NM_194321|NM_019503|NM_052991
10595630	-2.52213	Mthfs|LOC100039707	5, 10-methenyltetrahydrofolate synthetase | similar to 5, 10-methenyltetrahydrofolate synthetase	107885 | 100039707	NM_026829
10580624	-2.52219	Es1	esterase 1	13884	NM_007954
10461526	-2.52449	Vwce	von Willebrand factor C and EGF domains	71768
10493382	-2.52644	Pklr	pyruvate kinase liver and red blood cell	18770	NM_013631|NM_001099779
10535938	-2.52914	N4bp2l1	NEDD4 binding protein 2-like 1	100637	NM_133898
10460423	-2.5325	Spnb3	spectrin beta 3	20743	NM_021287
10582477	-2.53742	Spata2L	spermatogenesis associated 2-like	78779	NM_030176
10418198	-2.53763	D14Ertd449e|LOC100039192|LOC100039257	DNA segment, Chr 14, ERATO Doi 449, expressed | similar to D14Ertd449e protein	66039 | 100039192 | 100039257
10435789	-2.53844	Zbtb20	zinc finger and BTB domain containing 20	56490
10369102	-2.5422	ENSMUSG00000038594		100038725
10605571	-2.54323	Gyk	glycerol kinase	14933	NM_212444|NM_008194
10418210	-2.5458	D14Ertd449e|LOC100039192|LOC100039257	DNA segment, Chr 14, ERATO Doi 449, expressed | similar to D14Ertd449e protein	66039 | 100039192 | 100039257
10408335	-2.54722	Aldh5a1	aldhehyde dehydrogenase family 5, subfamily A1	214579	NM_172532
10511501	-2.54888	2310030N02Rik	RIKEN cDNA 2310030N02 gene	76947	NM_001085493
10572271	-2.54992	Tm6sf2	transmembrane 6 superfamily member 2	107770	NM_181540
10404132	-2.55224	Cmah	cytidine monophospho-N-acetylneuraminic acid hydroxylase	12763	NM_001111110|NM_007717
10495549	-2.55312	Dbt	dihydrolipoamide branched chain transacylase E2	13171	NM_010022
10505623	-2.55537	D4Bwg0951e	DNA segment, Chr 4, Brigham & Women's Genetics 0951 expressed	52829
10539702	-2.5598	2010309E21Rik	RIKEN cDNA 2010309E21 gene	66488
10496438	-2.56563	Adh1	alcohol dehydrogenase 1 (class I)	11522	NM_007409
10485597	-2.57047	Depdc7	DEP domain containing 7	211896	NM_144804
10370413	-2.57093	D10Jhu81e|LOC100046684	DNA segment, Chr 10, Johns Hopkins University 81 expressed | similar to es1 protein	28295 | 100046684	NM_138601
10548194	-2.57162	Fkbp4	FK506 binding protein 4	14228	NM_010219
10418185	-2.57169	D14Ertd449e|LOC100039192|LOC100039257	DNA segment, Chr 14, ERATO Doi 449, expressed | similar to D14Ertd449e protein	66039 | 100039192 | 100039257
10428012	-2.5747	Ropn1l	ropporin 1-like	252967	NM_145852
10513869	-2.5753	Megf9	multiple EGF-like-domains 9	230316	NM_172694
10531544	-2.57539	Paqr3	progestin and adipoQ receptor family member III	231474	NM_198422
10545001	-2.58047	Ppm1k	protein phosphatase 1K (PP2C domain containing)	243382	NM_175523
10438899	-2.59493	Cpn2	carboxypeptidase N, polypeptide 2	71756	NM_027904
10511665	-2.59768	Necab1	N-terminal EF-hand calcium binding protein 1	69352	NM_178617
10479938	-2.60105	Echdc3	enoyl Coenzyme A hydratase domain containing 3	67856	NM_024208
10459262	-2.61142	Ablim3	actin binding LIM protein family, member 3	319713	NM_198649
10350864	-2.61432	Sec16b	SEC16 homolog B (S. cerevisiae)	89867	NM_033354
10569113	-2.63472	Mupcdh	mucin-like protocadherin	72040	NM_001114322|NM_028069
10503966	-2.63696	Aco1	aconitase 1	11428	NM_007386
10418171	-2.64012	2310047A01Rik	RIKEN cDNA 2310047A01 gene	71918	NM_001101433
10571657	-2.64485	Acsl1	acyl-CoA synthetase long-chain family member 1	14081	NM_007981
10467784	-2.64968	4833409A17Rik	RIKEN cDNA 4833409A17 gene	74580	NM_029011
10457686	-2.64976	Dsc2	desmocollin 2	13506	NM_013505
10556828	-2.65522	Anks4b	ankyrin repeat and sterile alpha motif domain containing 4B	72074	NM_028085
10364038	-2.65604	Upb1	ureidopropionase, beta	103149	NM_133995
10522060	-2.65756	9130005N14Rik	RIKEN cDNA 9130005N14 gene	68303	NM_026667
10393851	-2.66503	Pcyt2	phosphate cytidylyltransferase 2, ethanolamine	68671	NM_024229
10419288	-2.67156	Gch1	GTP cyclohydrolase 1	14528	NM_008102
10552140	-2.67216	Cebpa	CCAAT/enhancer binding protein (C/EBP), alpha	12606	NM_007678
10422512	-2.67222	BC006662		223267
10542200	-2.67429	Gabarapl1	gamma-aminobutyric acid (GABA(A)) receptor-associated protein-like 1	57436	NM_020590
10474915	-2.67471	Gchfr	GTP cyclohydrolase I feedback regulator	320415	NM_177157
10386683	-2.67662	Slc47a1	solute carrier family 47, member 1	67473	NM_026183
10448495	-2.68171	1600002H07Rik	RIKEN cDNA 1600002H07 gene	72016
10467319	-2.68245	Rbp4	retinol binding protein 4, plasma	19662	NM_011255
10452404	-2.68515	Nudt12	nudix (nucleoside diphosphate linked moiety X)-type motif 12	67993	NM_026497
10449644	-2.68856	Glo1	glyoxalase 1	109801	NM_025374|NM_001113560
10474836	-2.69617	Ivd	isovaleryl coenzyme A dehydrogenase	56357	NM_019826
10346303	-2.69789	Hspe1|EG628438|Hspe1-rs1	heat shock protein 1 (chaperonin 10) | predicted gene, EG628438 | heat shock protein 1 (chaperonin 10), related sequence 1	15528 | 628438 | 93756	NM_008303|XR_033807
10379489	-2.69853	Tmem98	transmembrane protein 98	103743	NM_029537
10534120	-2.70284	Asl	argininosuccinate lyase	109900	NM_133768
10471154	-2.70754	EG432466|Ass1	predicted gene, EG432466 | argininosuccinate synthetase 1	432466 | 11898	NR_002687|NM_007494
10539119	-2.70919	Ggcx	gamma-glutamyl carboxylase	56316	NM_019802
10384378	-2.71361	Ddc	dopa decarboxylase	13195	NM_016672
10370021	-2.7156	Mif|LOC100040259|LOC100044948	macrophage migration inhibitory factor | macrophage migration inhibitory factor-like | similar to macrophage migration inhibitory factor	17319 | 100040259 | 100044948	NM_010798|NM_001111330
10483046	-2.71988	Dpp4	dipeptidylpeptidase 4	13482	NM_010074
10491915	-2.72182	Ccrn4l|LOC100047134	CCR4 carbon catabolite repression 4-like (S. cerevisiae) | similar to carbon catabolite repression 4 protein homolog	12457 | 100047134	NM_009834
10558673	-2.72418	Cyp2e1	cytochrome P450, family 2, subfamily e, polypeptide 1	13106	NM_021282
10588691	-2.73117	Hyal1	hyaluronoglucosaminidase 1	15586	NM_008317
10424113	-2.73513	Mal2	mal, T-cell differentiation protein 2	105853	NM_178920
10523095	-2.73706	Afm	afamin	280662	NM_145146
10347748	-2.73829	Acsl3|Utp14b	acyl-CoA synthetase long-chain family member 3 | UTP14, U3 small nucleolar ribonucleoprotein, homolog B (yeast)	74205 | 195434	NM_028817|NM_001033606|NM_001001981
10467410	-2.73852	Cyp2c70	cytochrome P450, family 2, subfamily c, polypeptide 70	226105	NM_145499
10349648	-2.74079	Ctse	cathepsin E	13034	NM_007799
10409265	-2.74081	Auh	AU RNA binding protein/enoyl-coenzyme A hydratase	11992	NM_016709
10533085	-2.74534	Pebp1	phosphatidylethanolamine binding protein 1	23980	NM_018858
10513604	-2.74942	Hdhd3	haloacid dehalogenase-like hydrolase domain containing 3	72748	NM_024257
10554081	-2.7536	Ttc23	tetratricopeptide repeat domain 23	67009	NM_025905
10425211	-2.75477	Gcat	glycine C-acetyltransferase (2-amino-3-ketobutyrate-coenzyme A ligase)	26912	NM_013847
10371176	-2.75539	Nfic	nuclear factor I/C	18029	NM_008688|NM_026756
10357516	-2.7561	C4bp	complement component 4 binding protein	12269	NM_007576
10409021	-2.75639	Tpmt	thiopurine methyltransferase	22017	NM_016785
10494114	-2.75845	Selenbp1|Selenbp2|LOC100044204	selenium binding protein 1 | selenium binding protein 2 | hypothetical protein LOC100044204	20341 | 20342 | 100044204	NM_009150
10386652	-2.77099	Aldh3a2	aldehyde dehydrogenase family 3, subfamily A2	11671	NM_007437
10473494	-2.77307	Olfr1034|Olfr1036	olfactory receptor 1034 | olfactory receptor 1036	258216 | 258245	NM_001011872|NM_207142
10367059	-2.77412	BC089597		216454	NM_145424
10479852	-2.77858	Camk1d	calcium/calmodulin-dependent protein kinase ID	227541	NM_177343
10590972	-2.7875	Mif|LOC100040259|LOC100044948	macrophage migration inhibitory factor | macrophage migration inhibitory factor-like | similar to macrophage migration inhibitory factor	17319 | 100040259 | 100044948	NM_010798|NM_001111330|XM_883948
10363541	-2.78896	EG432466|Ass1	predicted gene, EG432466 | argininosuccinate synthetase 1	432466 | 11898	NR_002687|NM_007494
10591653	-2.78917	Tmem205	transmembrane protein 205	235043	NM_178577
10393431	-2.78935	Tk1	thymidine kinase 1	21877	NM_009387
10533612	-2.78974	Hpd	4-hydroxyphenylpyruvic acid dioxygenase	15445	NM_008277
10576391	-2.79023	Rab4a	RAB4A, member RAS oncogene family	19341	NM_009003
10406581	-2.79138	Dhfr	dihydrofolate reductase	13361	NM_010049
10355456	-2.80389	Mreg	melanoregulin	381269	NM_001005423
10471675	-2.80607	Glo1	glyoxalase 1	109801
10462507	-2.82807	Papss2	3'-phosphoadenosine 5'-phosphosulfate synthase 2	23972	NM_011864
10561806	-2.83436	Mif|LOC100040259|LOC100044948	macrophage migration inhibitory factor | macrophage migration inhibitory factor-like | similar to macrophage migration inhibitory factor	17319 | 100040259 | 100044948	NM_010798|NM_001111330|XM_883948
10396936	-2.83632	Smoc1	SPARC related modular calcium binding 1	64075	NM_022316
10466659	-2.8366	Gda	guanine deaminase	14544	NM_010266
10424686	-2.84091	BC025446		223631
10501229	-2.85405	Gstm1	glutathione S-transferase, mu 1	14862	NM_010358
10582310	-2.86034	Mvd	mevalonate (diphospho) decarboxylase	192156	NM_138656
10593219	-2.86101	Nnmt	nicotinamide N-methyltransferase	18113	NM_010924
10462922	-2.86293	Plce1	phospholipase C, epsilon 1	74055	NM_019588
10508887	-2.88096	Nr0b2	nuclear receptor subfamily 0, group B, member 2	23957	NM_011850
10424349	-2.88123	Sqle	squalene epoxidase	20775	NM_009270
10449940	-2.88576	Cyp4f14	cytochrome P450, family 4, subfamily f, polypeptide 14	64385	NM_022434
10360046	-2.88589	Sdhc	succinate dehydrogenase complex, subunit C, integral membrane protein	66052	NM_025321
10575867	-2.88731	Mlycd	malonyl-CoA decarboxylase	56690	NM_019966
10394914	-2.8881	Iah1	isoamyl acetate-hydrolyzing esterase 1 homolog (S. cerevisiae)	67732	NM_026347
10504375	-2.89207	Npr2	natriuretic peptide receptor 2	230103	NM_173788
10362359	-2.89395	Pebp1	phosphatidylethanolamine binding protein 1	23980	NM_018858
10400483	-2.90051	Slc25a21	solute carrier family 25 (mitochondrial oxodicarboxylate carrier), member 21	217593	NM_172577
10604799	-2.91108	Atp11c	Atpase, class VI, type 11C	320940	NM_001037863|NM_001001798
10455588	-2.91312	Hspe1|EG628438|Hspe1-rs1	heat shock protein 1 (chaperonin 10) | predicted gene, EG628438 | heat shock protein 1 (chaperonin 10), related sequence 1	15528 | 628438 | 93756	XR_033807
10558596	-2.91793	Paox	polyamine oxidase (exo-N4-amino)	212503	NM_153783
10381096	-2.91848	Igfbp4	insulin-like growth factor binding protein 4	16010	NM_010517
10462484	-2.91972	A1cf	APOBEC1 complementation factor	69865	NM_001081074
10453026	-2.92357	Prkd3	protein kinase D3	75292	NM_029239
10384956	-2.92411	Chac2	ChaC, cation transport regulator homolog 2 (E. coli)	68044	NM_026527
10605938	-2.93282	P2ry4	pyrimidinergic receptor P2Y, G-protein coupled, 4	57385	NM_020621
10535776	-2.93572	Prhoxnb	parahox cluster neighbor	231903	NM_001039678
10385455	-2.94305	Timd2	T-cell immunoglobulin and mucin domain containing 2	171284	NM_134249
10587339	-2.94439	ENSMUSG00000074179|Gsta2|Gsta1	predicted gene, ENSMUSG00000074179 | glutathione S-transferase, alpha 2 (Yc2) | glutathione S-transferase, alpha 1 (Ya)	100042314 | 14858 | 14857	NM_001122660|NM_008182
10356084	-2.9454	Irs1	insulin receptor substrate 1	16367	NM_010570
10387316	-2.94882	Chd3	chromodomain helicase DNA binding protein 3	216848	NM_146019
10349932	-2.95656	Etnk2|LOC100044148	ethanolamine kinase 2 | hypothetical protein LOC100044148	214253 | 100044148	NM_175443
10496023	-2.95807	Casp6	caspase 6	12368	NM_009811
10361023	-2.95934	Prox1	prospero-related homeobox 1	19130	NM_008937
10556076	-2.95995	Olfml1	olfactomedin-like 1	244198	NM_172907
10384145	-2.96129	H2afv	H2A histone family, member V	77605
10587799	-2.96318	Plscr2	phospholipid scramblase 2	18828	NM_008880
10603485	-2.97041	Ebp	phenylalkylamine Ca2+ antagonist (emopamil) binding protein	13595	NM_007898
10404376	-2.97407	Agtr1a	angiotensin II receptor, type 1a	11607	NM_177322
10483786	-2.982	Mrpl23|LOC100040519|LOC100046620	mitochondrial ribosomal protein L23 | similar to L23 mitochondrial-related protein	19935 | 100040519 | 100046620	NM_011288
10344924	-2.98351	Xkr9	X Kell blood group precursor related family member 9 homolog	381246	NM_001011873
10363622	-2.98453	3110049J23Rik	RIKEN cDNA 3110049J23 gene	67307	NM_026085
10477644	-2.98612	Trp53inp2	transformation related protein 53 inducible nuclear protein 2	68728	NM_178111
10359582	-2.9928	Fmo2	flavin containing monooxygenase 2	55990	NM_018881
10496475	-2.99323	Adh5	alcohol dehydrogenase 5 (class III), chi polypeptide	11532	NM_007410
10355464	-2.99731	Pecr	peroxisomal trans-2-enoyl-CoA reductase	111175	NM_023523
10419578	-3.00075	Ndrg2	N-myc downstream regulated gene 2	29811	NM_013864
10466439	-3.00089	Pebp1	phosphatidylethanolamine binding protein 1	23980	NM_018858
10496605	-3.00641	Ccbl2	cysteine conjugate-beta lyase 2	229905	NM_173763
10464825	-3.01113	Ccs	copper chaperone for superoxide dismutase	12460	NM_016892
10513957	-3.01196	Ptprd	protein tyrosine phosphatase, receptor type, D	19266	NM_011211|NM_001014288
10532339	-3.01783	Pxmp2	peroxisomal membrane protein 2	19301	NM_008993
10392484	-3.02726	Abca8b	ATP-binding cassette, sub-family A (ABC1), member 8b	27404	NM_013851
10559233	-3.02855	Mrpl23|LOC100040519|LOC100046620	mitochondrial ribosomal protein L23 | similar to L23 mitochondrial-related protein	19935 | 100040519 | 100046620	NM_011288
10458731	-3.03429	Mcc	mutated in colorectal cancers	328949	NM_001085373|NM_001085374
10348558	-3.03605	Scly	selenocysteine lyase	50880	NM_016717
10530615	-3.05212	Ociad2	OCIA domain containing 2	433904	NM_026950
10435626	-3.05561	Hgd	homogentisate 1, 2-dioxygenase	15233	NM_013547
10502081	-3.05807	Enpep	glutamyl aminopeptidase	13809	NM_007934
10551207	-3.06032
10526712	-3.06403	Azgp1	alpha-2-glycoprotein 1, zinc	12007	NM_013478
10377751	-3.0651	Asgr1	asialoglycoprotein receptor 1	11889	NM_009714
10466976	-3.07628	Gldc	glycine decarboxylase	104174	NM_138595
10345203	-3.09421	Paox	polyamine oxidase (exo-N4-amino)	212503	NM_153783
10540028	-3.095	Klf15	Kruppel-like factor 15	66277	NM_023184
10493548	-3.10084	Pmvk	phosphomevalonate kinase	68603	NM_026784
10366346	-3.10096	Phlda1	pleckstrin homology-like domain, family A, member 1	21664	NM_009344
10461439	-3.10505	Fads1	fatty acid desaturase 1	76267	NM_146094
10511099	-3.10534	A530082C11Rik	RIKEN cDNA A530082C11 gene	320541	NM_177186
10471912	-3.10864	Kynu	kynureninase (L-kynurenine hydrolase)	70789	NM_027552
10358315	-3.12184	Cfhr1	complement factor H-related 1	50702	NM_015780
10539080	-3.12762	St3gal5	ST3 beta-galactoside alpha-2,3-sialyltransferase 5	20454	NM_011375|NM_001035228
10540034	-3.13001	Aldh1l1	aldehyde dehydrogenase 1 family, member L1	107747	NM_027406
10587085	-3.1301	BC031353		235493	NM_001113283|NM_153584
10595148	-3.13792	Gsta2|ENSMUSG00000074179|Gsta1|LOC100042295	glutathione S-transferase, alpha 2 (Yc2) | predicted gene, ENSMUSG00000074179 | glutathione S-transferase, alpha 1 (Ya) | similar to Glutathione S-transferase, alpha 1 (Ya)	14858 | 100042314 | 14857 | 100042295	NM_008182|NM_001122660|NM_008181
10369885	-3.14554	Cisd1	CDGSH iron sulfur domain 1	52637	NM_134007
10418004	-3.14768	Ap3m1	adaptor-related protein complex 3, mu 1 subunit	55946	NM_018829
10462918	-3.15348	Tmem20	transmembrane protein 20	240660	NM_175507
10389214	-3.15588	Ccl9	chemokine (C-C motif) ligand 9	20308	NM_011338
10584634	-3.15597	Usp2	ubiquitin specific peptidase 2	53376	NM_198092|NM_016808|NM_198091
10426891	-3.15782	Mettl7a1	methyltransferase like 7A1	70152	NM_027334
10366707	-3.16012	Avpr1a	arginine vasopressin receptor 1A	54140	NM_016847
10506488	-3.16058	Ppap2b	phosphatidic acid phosphatase type 2B	67916	NM_080555
10451818	-3.16975	Sult1c2	sulfotransferase family, cytosolic, 1C, member 2	69083	NM_026935
10467390	-3.17027	Cyp2c68|Cyp2c40|Cyp2c67|Cyp2c69	cytochrome P450, family 2, subfamily c, polypeptide 68 | cytochrome P450, family 2, subfamily c, polypeptide 40 | cytochrome P450, family 2, subfamily c, polypeptide 67 | cytochrome P450, family 2, subfamily c, polypeptide 69	433247 | 13099 | 545288 | 100043108	NM_001039555|NM_010004|NM_001024719|NM_001104525
10441753	-3.17123	Plg	plasminogen	18815	NM_008877
10465342	-3.18565	Tm7sf2	transmembrane 7 superfamily member 2	73166	NM_028454
10495763	-3.20646	Gclm	glutamate-cysteine ligase , modifier subunit	14630	NM_008129
10539435	-3.20989	Bola3	bolA-like 3 (E. coli)	78653	NM_175277
10372324	-3.2311	Syt1	synaptotagmin I	20979	NM_009306
10382189	-3.23302	Apoh	apolipoprotein H	11818	NM_013475
10509790	-3.24178	Aldh4a1	aldehyde dehydrogenase 4 family, member A1	212647	NM_175438
10366229	-3.24541	Lin7a	lin-7 homolog A (C. elegans)	108030	NM_001039354|NM_001033223
10368343	-3.24957	Arg1	arginase 1, liver	11846	NM_007482
10359689	-3.25212	Atp1b1	ATPase, Na+/K+ transporting, beta 1 polypeptide	11931	NM_009721
10380289	-3.25801	Mmd	monocyte to macrophage differentiation-associated	67468	NM_026178
10361246	-3.26466	G0s2	G0/G1 switch gene 2	14373	NM_008059
10541333	-3.26824	Slc6a12	solute carrier family 6 (neurotransmitter transporter, betaine/GABA), member 12	14411	NM_133661
10351380	-3.26944	LOC100039795|LOC100048175	similar to C1orf32 putative protein	100039795 | 100048175	XM_001473525
10522368	-3.28504	Npal1	NIPA-like domain containing 1	70701	NM_001081205
10494085	-3.28668	Selenbp2	selenium binding protein 2	20342	NM_019414
10463224	-3.30614	Marveld1	MARVEL (membrane-associating) domain containing 1	277010
10527920	-3.3129	Cyp51	cytochrome P450, family 51	13121	NM_020010
10467380	-3.31726	Cyp2c67	cytochrome P450, family 2, subfamily c, polypeptide 67	545288	NM_001024719
10501199	-3.32791	Gstm7	glutathione S-transferase, mu 7	68312	NM_026672
10465895	-3.33831	Fads2	fatty acid desaturase 2	56473	NM_019699
10369989	-3.34751	Ddt	D-dopachrome tautomerase	13202	NM_010027
10458262	-3.35373	Slc23a1	solute carrier family 23 (nucleobase transporters), member 1	20522	NM_011397
10389261	-3.37168	OTTMUSG00000000997		628813	NM_001037932
10442606	-3.37392	4930528F23Rik	RIKEN cDNA 4930528F23 gene	75178
10552672	-3.37586	0610012D14Rik	RIKEN cDNA 0610012D14 gene	68352	NM_026690
10506269	-3.38514	Ak3l1|LOC635960	adenylate kinase 3 alpha-like 1 | similar to adenylate kinase 4	11639 | 635960	NM_009647
10574598	-3.40561	Es31	esterase 31	382053
10544417	-3.42403	Epha1	Eph receptor A1	13835	NM_023580
10568328	-3.43484	Vkorc1	vitamin K epoxide reductase complex, subunit 1	27973	NM_178600
10565152	-3.438	9330120H11Rik	RIKEN cDNA 9330120H11 gene	319890
10420362	-3.44245	Gjb2	gap junction protein, beta 2	14619	NM_008125
10593198	-3.44514	4432416J03Rik	RIKEN cDNA 4432416J03 gene	78252	NM_030069
10600082	-3.44857	Nsdhl	NAD(P) dependent steroid dehydrogenase-like	18194	NM_010941
10559312	-3.45417	Dhcr7	7-dehydrocholesterol reductase	13360	NM_007856
10439547	-3.45702	Gramd1c	GRAM domain containing 1C	207798	NM_153528
10505276	-3.45872	Slc31a1	solute carrier family 31, member 1	20529	NM_175090
10475653	-3.48016	Slc27a2	solute carrier family 27 (fatty acid transporter), member 2	26458	NM_011978
10522819	-3.49463	Ugt2b35	UDP glucuronosyltransferase 2 family, polypeptide B35	243085	NM_172881
10355214	-3.50596	Idh1	isocitrate dehydrogenase 1 (NADP+), soluble	15926	NM_010497|NM_001111320
10364194	-3.52557	Lss	lanosterol synthase	16987	NM_146006
10386604	-3.5264	Shmt1	serine hydroxymethyltransferase 1 (soluble)	20425	NM_009171
10389674	-3.52752	Dynll2	dynein light chain LC8-type 2	68097	NM_026556
10434709	-3.52828	Hrg	histidine-rich glycoprotein	94175	NM_053176
10362138	-3.53125	Vnn1	vanin 1	22361	NM_011704
10367221	-3.53969	Apof	apolipoprotein F	103161	NM_133997
10497381	-3.54085	Cyp7b1	cytochrome P450, family 7, subfamily b, polypeptide 1	13123	NM_007825
10362511	-3.54231	LOC667824	similar to Glutathione S-transferase Mu 3 (GST class-mu 3) (Glutathione S-transferase GT9.3)	667824	XR_032944
10371784	-3.55094	Nr1h4	nuclear receptor subfamily 1, group H, member 4	20186	NM_009108
10406564	-3.55959	Acot12	acyl-CoA thioesterase 12	74156	NM_028790
10499329	-3.56345	Rhbg	Rhesus blood group-associated B glycoprotein	58176	NM_021375
10523245	-3.56359
10505996	-3.57538	Fggy	FGGY carbohydrate kinase domain containing	75578	NM_001113412
10531034	-3.58378	Ugt2b34	UDP glucuronosyltransferase 2 family, polypeptide B34	100727	NM_153598
10501222	-3.58546	Gstm2	glutathione S-transferase, mu 2	14863	NM_008183
10365227	-3.58806	Ap3m1	adaptor-related protein complex 3, mu 1 subunit	55946
10423053	-3.60733	Agxt2	alanine-glyoxylate aminotransferase 2	268782	NM_001031851
10370259	-3.61706	Col18a1	collagen, type XVIII, alpha 1	12822	NM_009929|NM_001109991
10518781	-3.62636	Per3	period homolog 3 (Drosophila)	18628	NM_011067
10458033	-3.62703	Stard4	StAR-related lipid transfer (START) domain containing 4	170459	NM_133774
10586433	-3.64174	Rbpms2	RNA binding protein with multiple splicing 2	71973	NM_028030
10360840	-3.64666	Mosc1	MOCO sulphurase C-terminal domain containing 1	66112	NM_001081361
10373197	-3.65237	Inhbc	inhibin beta-C	16325	NM_010565
10529895	-3.65454	Qdpr	quinoid dihydropteridine reductase	110391	NM_024236
10352344	-3.66853
10362701	-3.67539	Ddo	D-aspartate oxidase	70503	NM_027442
10593776	-3.67664	Nrg4	neuregulin 4	83961	NM_032002
10368289	-3.68683	Enpp1	ectonucleotide pyrophosphatase/phosphodiesterase 1	18605	NM_008813
10436392	-3.69042	Cpox	coproporphyrinogen oxidase	12892	NM_007757
10571321	-3.70645	Ppp1r3b	protein phosphatase 1, regulatory (inhibitor) subunit 3B	244416	NM_177741
10530201	-3.71496	Ugdh	UDP-glucose dehydrogenase	22235	NM_009466
10379736	-3.71716	1100001G20Rik	RIKEN cDNA 1100001G20 gene	66107	NM_183249
10574350	-3.74213	Mmp15	matrix metallopeptidase 15	17388	NM_008609
10531073	-3.75142	Ugt2b38	UDP glucuronosyltransferase 2 family, polypeptide B38	100559	NM_133894
10505998	-3.75154	Fggy	FGGY carbohydrate kinase domain containing	75578	NM_001113412
10360328	-3.75826	Apcs	serum amyloid P-component	20219	NM_011318
10370013	-3.77478	Gstt2	glutathione S-transferase, theta 2	14872	NM_010361
10425987	-3.77655	Ppara	peroxisome proliferator activated receptor alpha	19013	NM_011144|NM_001113418
10363773	-3.78686	Rhobtb1	Rho-related BTB domain containing 1	69288	NM_001081347
10505994	-3.7941	Fggy	FGGY carbohydrate kinase domain containing	75578	NM_001113412
10594812	-3.8013	Lipc	lipase, hepatic	15450	NM_008280
10359917	-3.80791	Hsd17b7	hydroxysteroid (17-beta) dehydrogenase 7	15490	NM_010476
10509204	-3.81445	Tcea3	transcription elongation factor A (SII), 3	21401	NM_011542
10427402	-3.81829	Ghr	growth hormone receptor	14600	NM_010284|NM_001048147|NM_001048178
10593591	-3.82543	Acat1	acetyl-Coenzyme A acetyltransferase 1	110446	NM_144784
10449712	-3.82781	Cbs	cystathionine beta-synthase	12411	NM_144855|NM_178224
10574498	-3.83955	Ces6	carboxylesterase 6	102022	NM_133960
10363629	-3.85849	Pbld	phenazine biosynthesis-like protein domain containing	68371	NM_026701
10411332	-3.86345	Hmgcr	3-hydroxy-3-methylglutaryl-Coenzyme A reductase	15357	NM_008255
10402648	-3.87088	Brp44l	brain protein 44-like	55951	NM_018819
10389894	-3.89012	Abcc3	ATP-binding cassette, sub-family C (CFTR/MRP), member 3	76408	NM_029600
10587331	-3.8962	Gsta1|ENSMUSG00000074179|Gsta2|LOC100042295	glutathione S-transferase, alpha 1 (Ya) | predicted gene, ENSMUSG00000074179 | glutathione S-transferase, alpha 2 (Yc2) | similar to Glutathione S-transferase, alpha 1 (Ya)	14857 | 100042314 | 14858 | 100042295	NM_008181|NM_001122660|NM_008182
10408251	-3.90393	Slc17a4	solute carrier family 17 (sodium phosphate), member 4	319848	NM_177016
10507520	-3.90476	Hyi	hydroxypyruvate isomerase homolog (E. coli)	68180	NM_026601|NR_003946
10420935	-3.91426	Ephx2	epoxide hydrolase 2, cytoplasmic	13850	NM_007940
10501208	-3.9271	Gstm6	glutathione S-transferase, mu 6	14867	NM_008184
10423030	-3.95121	Prlr	prolactin receptor	19116	NM_011169
10472199	-3.95484	Upp2	uridine phosphorylase 2	76654	NM_029692
10587082	-3.9594	Onecut1	one cut domain, family member 1	15379	NM_008262
10535841	-3.97035	Slc46a3	solute carrier family 46, member 3	71706	NM_027872
10458046	-3.97456	D0H4S114	DNA segment, human D4S114	27528	NM_053078|NM_001109988|NM_001109989|NM_001109990
10459772	-3.99256	Lipg	lipase, endothelial	16891	NM_010720
10349431	-4.00551	Acmsd	amino carboxymuconate semialdehyde decarboxylase	266645	NM_001033041
10496727	-4.01093	Ddah1	dimethylarginine dimethylaminohydrolase 1	69219	NM_026993
10433988	-4.01331	Serpind1	serine (or cysteine) peptidase inhibitor, clade D, member 1	15160	NM_008223
10526277	-4.01875	Mlxipl	MLX interacting protein-like	58805	NM_021455
10412466	-4.04387	Hmgcs1|LOC100040592	3-hydroxy-3-methylglutaryl-Coenzyme A synthase 1 | similar to Hmgcs1 protein	208715 | 100040592	NM_145942
10354649	-4.05819	Pgap1	post-GPI attachment to proteins 1	241062
10362052	-4.06425	Aldh8a1	aldehyde dehydrogenase 8 family, member A1	237320	NM_178713
10592938	-4.07789	BC021608		192653
10454514	-4.08249	Lims2	LIM and senescent cell antigen like domains 2	225341	NM_144862
10397763	-4.10424	9030617O03Rik	RIKEN cDNA 9030617O03 gene	217830	NM_145448
10531087	-4.11229	Sult1b1	sulfotransferase family 1B, member 1	56362	NM_019878
10447786	-4.13609	Slc22a1	solute carrier family 22 (organic cation transporter), member 1	20517	NM_009202
10457071	-4.1406	Cyb5	cytochrome b-5	109672	NM_025797
10596454	-4.1426	Alas1	aminolevulinic acid synthase 1	11655	NM_020559
10360053	-4.1449	Pcp4l1	Purkinje cell protein 4-like 1	66425	NM_025557
10499483	-4.17264	Fdps	farnesyl diphosphate synthetase	110196	NM_134469
10372988	-4.17564	Slc16a7	solute carrier family 16 (monocarboxylic acid transporters), member 7	20503	NM_011391
10533401	-4.17872	Cux2	cut-like homeobox 2	13048
10462473	-4.18	Mbl2	mannose binding lectin (C)	17195	NM_010776
10479902	-4.18652	Dhtkd1	dehydrogenase E1 and transketolase domain containing 1	209692	NM_001081131
10497296	-4.1994	Slc10a5	solute carrier family 10 (sodium/bile acid cotransporter family), member 5	241877	NM_001010834
10587323	-4.20194	Gsta1|Gsta2|ENSMUSG00000074179|LOC100042295	glutathione S-transferase, alpha 1 (Ya) | glutathione S-transferase, alpha 2 (Yc2) | predicted gene, ENSMUSG00000074179 | similar to Glutathione S-transferase, alpha 1 (Ya)	14857 | 14858 | 100042314 | 100042295	NM_008181|NM_008182|NM_001122660
10478326	-4.24322	Sgk2	serum/glucocorticoid regulated kinase 2	27219	NM_013731
10505982	-4.26254	Fggy	FGGY carbohydrate kinase domain containing	75578	NM_029347|NM_001113412
10364784	-4.26371	Reep6	receptor accessory protein 6	70335	NM_139292
10500283	-4.26694	Car14	carbonic anhydrase 14	23831	NM_011797
10346576	-4.28651	Als2cr2	amyotrophic lateral sclerosis 2 (juvenile) chromosome region, candidate 2 (human)	227154	NM_172656
10446656	-4.30313	Lpin2	lipin 2	64898	NM_022882
10492709	-4.31559	Accn5	amiloride-sensitive cation channel 5, intestinal	58170	NM_021370
10360684	-4.31745	Ephx1	epoxide hydrolase 1, microsomal	13849	NM_010145
10485466	-4.33997	Cat	catalase	12359	NM_009804
10349580	-4.35448	Pigr	polymeric immunoglobulin receptor	18703	NM_011082
10541480	-4.35626	Mug-ps1	murinoglobulin, pseudogene 1	17835
10389775	-4.38497	Pctp	phosphatidylcholine transfer protein	18559	NM_008796
10525893	-4.41399	Aacs	acetoacetyl-CoA synthetase	78894	NM_030210
10365830	-4.42142
10531066	-4.43684	Ugt2a3	UDP glucuronosyltransferase 2 family, polypeptide A3	72094	NM_028094
10542156	-4.44494	Clec2d	C-type lectin domain family 2, member d	93694	NM_053109
10539111	-4.44737	Tmem150	transmembrane protein 150	232086	NM_144916
10361234	-4.45713	Hsd11b1	hydroxysteroid 11-beta dehydrogenase 1	15483	NM_008288|NM_001044751
10460263	-4.46244	Acy3	aspartoacylase (aminoacylase) 3	71670	NM_027857
10422822	-4.48061	Lifr	leukemia inhibitory factor receptor	16880	NM_013584|NM_001113386
10513608	-4.48898	Alad	aminolevulinate, delta-, dehydratase	17025	NM_008525
10423090	-4.49227	Amacr	alpha-methylacyl-CoA racemase	17117	NM_008537
10541448	-4.49302	Mug2|Mug4|EG381806|Mug-ps1	murinoglobulin 2 | murinoglobulin 4 | predicted gene, EG381806 | murinoglobulin, pseudogene 1	17837 | 434083 | 381806 | 17835	NM_008646
10500570	-4.50972	Hao3	hydroxyacid oxidase (glycolate oxidase) 3	56185	NM_019545
10541410	-4.51988	Mug1	murinoglobulin 1	17836	NM_008645
10545045	-4.52965	D430015B01Rik	RIKEN cDNA D430015B01 gene	58909	NM_153574
10449225	-4.53598	Decr2	2-4-dienoyl-Coenzyme A reductase 2, peroxisomal	26378	NM_011933
10455514	-4.53869	Kcnn2	potassium intermediate/small conductance calcium-activated channel, subfamily N, member 2	140492	NM_080465
10359422	-4.54347	Prdx6	peroxiredoxin 6	11758	NM_007453
10475437	-4.54414	Sord	sorbitol dehydrogenase	20322	NM_146126
10362129	-4.55512	Vnn3	vanin 3	26464	NM_011979
10469312	-4.56183	Pter	phosphotriesterase related	19212	NM_008961
10511429	-4.57311	Car8	carbonic anhydrase 8	12319	NM_007592
10563602	-4.60383	Saa4	serum amyloid A 4	20211	NM_011316
10559606	-4.62315	Tmem86b	transmembrane protein 86B	68255	NM_023440
10467162	-4.64212	Pank1	pantothenate kinase 1	75735	NM_023792|NM_001114339
10532926	-4.66767	Acads	acyl-Coenzyme A dehydrogenase, short chain	11409	NM_007383
10351533	-4.69377	Nr1i3	nuclear receptor subfamily 1, group I, member 3	12355	NM_009803
10358894	-4.6944
10571444	-4.69539	Slc7a2	solute carrier family 7 (cationic amino acid transporter, y+ system), member 2	11988	NM_007514|NM_001044740
10372208	-4.69825	Acss3	acyl-CoA synthetase short-chain family member 3	380660	NM_198636
10558742	-4.73267	Nlrp6	NLR family, pyrin domain containing 6	101613	NM_001081389
10447239	-4.77251	Abcg8	ATP-binding cassette, sub-family G (WHITE), member 8	67470	NM_026180
10470959	-4.77934	Phyhd1|Lrrc8a	phytanoyl-CoA dioxygenase domain containing 1 | leucine rich repeat containing 8A	227696 | 241296	NM_172267
10598612	-4.81235	Otc	ornithine transcarbamylase	18416	NM_008769
10418747	-4.82694	Hacl1	2-hydroxyacyl-CoA lyase 1	56794	NM_019975
10589695	-4.83911	Rtp3	receptor transporter protein 3	235636	NM_153100
10545891	-4.8422	Cml1	camello-like 1	66116	NM_023160
10563447	-4.88131	Abcc6	ATP-binding cassette, sub-family C (CFTR/MRP), member 6	27421	NM_018795
10413492	-4.88396	Lrtm1	leucine-rich repeats and transmembrane domains 1	319476	NM_176920
10544932	-4.88469	Inmt	indolethylamine N-methyltransferase	21743	NM_009349
10369993	-4.90079	Gstt3	glutathione S-transferase, theta 3	103140	NM_133994
10578916	-4.91081	Sc4mol	sterol-C4-methyl oxidase-like	66234	NM_025436
10423505	-4.93559	Cmbl	carboxymethylenebutenolidase-like (Pseudomonas)	69574	NM_181588
10402415	-4.97841	Serpina11	serine (or cysteine) peptidase inhibitor, clade A (alpha-1 antiproteinase, antitrypsin), member 11	380780	NM_199314
10501235	-5.0087	Gstm4	glutathione S-transferase, mu 4	14865	NM_026764
10350733	-5.01561	Rgs16	regulator of G-protein signaling 16	19734	NM_011267
10397153	-5.02156	Acot4	acyl-CoA thioesterase 4	171282	NM_134247
10411147	-5.0273	Bhmt2	betaine-homocysteine methyltransferase 2	64918	NM_022884
10442625	-5.05543	Igfals	insulin-like growth factor binding protein, acid labile subunit	16005	NM_008340
10598863	-5.08081	Rgn	regucalcin	19733	NM_009060
10472846	-5.08843	Pdk1	pyruvate dehydrogenase kinase, isoenzyme 1	228026	NM_172665
10587871	-5.09506	Paqr9	progestin and adipoQ receptor family member IX	75552	NM_198414
10492300	-5.10739	Aadac	arylacetamide deacetylase (esterase)	67758	NM_023383
10512904	-5.18125	Aldob	aldolase 2, B isoform	230163	NM_144903
10485700	-5.1971	Bbox1	butyrobetaine (gamma), 2-oxoglutarate dioxygenase 1 (gamma-butyrobetaine hydroxylase)	170442	NM_130452
10367400	-5.20579	Mmp19	matrix metallopeptidase 19	58223	NM_021412
10386460	-5.23739	Pemt	phosphatidylethanolamine N-methyltransferase	18618	NM_008819
10420730	-5.27787	Fdft1	farnesyl diphosphate farnesyl transferase 1	14137	NM_010191
10423049	-5.29772	Prlr	prolactin receptor	19116
10519578	-5.29851	Abcb4	ATP-binding cassette, sub-family B (MDR/TAP), member 4	18670	NM_008830
10390103	-5.31497	Pdk2	pyruvate dehydrogenase kinase, isoenzyme 2	18604	NM_133667
10439732	-5.32913	Plcxd2|Phldb2	phosphatidylinositol-specific phospholipase C, X domain containing 2 | pleckstrin homology-like domain, family B, member 2	433022 | 208177
10494536	-5.33388	Pdzk1	PDZ domain containing 1	59020	NM_021517
10502686	-5.34597	Dnase2b	deoxyribonuclease II beta	56629	NM_019957
10414537	-5.37986	Ang|Rnase4	angiogenin, ribonuclease, RNase A family, 5 | ribonuclease, RNase A family 4	11727 | 58809	NM_007447|NM_201239|NM_021472
10353181	-5.44249	Lactb2	lactamase, beta 2	212442	NM_145381
10571891	-5.44461	Aadat	aminoadipate aminotransferase	23923	NM_011834
10364102	-5.44903	Ndg2	Nur77 downstream gene 2	103172	NM_175329
10430166	-5.45807	Apol7a	apolipoprotein L 7a	75761	NM_029419
10560614	-5.47659	Apoc4|Apoc2	apolipoprotein C-IV | apolipoprotein C-II	11425 | 11813	NM_007385
10418905	-5.47667	3110001K24Rik	RIKEN cDNA 3110001K24 gene	75698	NM_029389
10573626	-5.48083	Gpt2	glutamic pyruvate transaminase (alanine aminotransferase) 2	108682	NM_173866
10465734	-5.50838	AB056442		171405
10566258	-5.53054	Hbb-b1|Hbb-b2	hemoglobin, beta adult major chain | hemoglobin, beta adult minor chain	15129 | 15130
10431697	-5.54126	Abcd2	ATP-binding cassette, sub-family D (ALD), member 2	26874	NM_011994
10506125	-5.54274	Angptl3	angiopoietin-like 3	30924	NM_013913
10566254	-5.55118	Hbb-b1|Hbb-b2	hemoglobin, beta adult major chain | hemoglobin, beta adult minor chain	15129 | 15130	NM_008220|NM_016956
10510025	-5.55879	Agmat	agmatine ureohydrolase (agmatinase)	75986	NM_001081408
10365559	-5.58122	Igf1	insulin-like growth factor 1	16000	NM_010512|NM_001111274|NM_001111275|NM_001111276|NM_184052
10597592	-5.61639	Acaa1b|Acaa1a	acetyl-Coenzyme A acyltransferase 1B | acetyl-Coenzyme A acyltransferase 1A	235674 | 113868	NM_146230
10405380	-5.64093	Fgfr4	fibroblast growth factor receptor 4	14186	NM_008011
10565156	-5.65958	Homer2	homer homolog 2 (Drosophila)	26557	NM_011983
10522127	-5.66089	Klb	klotho beta	83379	NM_031180
10597273	-5.72112	Rtp3	receptor transporter protein 3	235636	NM_153100
10531061	-5.74126	Ugt2b37	UDP glucuronosyltransferase 2 family, polypeptide B37	112417	NM_053215
10548761	-5.76541	Hebp1	heme binding protein 1	15199	NM_013546
10497337	-5.77031	Car1	carbonic anhydrase 1	12346	NM_009799|NM_001083957
10587315	-5.82531	Gsta4	glutathione S-transferase, alpha 4	14860	NM_010357
10440037	-5.86589	Nit2	nitrilase family, member 2	52633	NM_023175
10576901	-5.87132	Slc10a2	solute carrier family 10, member 2	20494	NM_011388
10458560	-5.88741	Fgf1	fibroblast growth factor 1	14164	NM_010197
10467385	-5.89612	Cyp2c68	cytochrome P450, family 2, subfamily c, polypeptide 68	433247	NM_001039555
10602385	-5.91109	Pfkfb1	6-phosphofructo-2-kinase/fructose-2,6-biphosphatase 1	18639	NM_008824
10551939	-5.9169	Prodh2	proline dehydrogenase (oxidase) 2	56189	NM_019546
10563314	-5.9169	Dhdh	dihydrodiol dehydrogenase (dimeric)	71755	NM_027903
10375058	-5.92199	Hba-a2|Hba-a1	hemoglobin alpha, adult chain 2 | hemoglobin alpha, adult chain 1	110257 | 15122	NM_001083955|NM_008218
10375051	-5.93207	Hba-a1|Hba-a2	hemoglobin alpha, adult chain 1 | hemoglobin alpha, adult chain 2	15122 | 110257	NM_008218|NM_001083955
10374366	-5.9802	Egfr	epidermal growth factor receptor	13649	NM_207655|NM_007912
10532019	-6.00007	Mpa2l|EG634650	macrophage activation 2 like | predicted gene, EG634650	100702 | 634650	NM_194336|NM_001039647
10423005	-6.04277	Ugt3a1	UDP glycosyltransferases 3 family, polypeptide A1	105887	NM_207216
10565627	-6.08324	Aqp11	aquaporin 11	66333	NM_175105
10368317	-6.11996	Enpp3	ectonucleotide pyrophosphatase/phosphodiesterase 3	209558	NM_134005
10408689	-6.1554	Nrn1	neuritin 1	68404	NM_153529
10347117	-6.15955	Cps1	carbamoyl-phosphate synthetase 1	227231	NM_001080809
10601161	-6.19964	Gjb1	gap junction protein, beta 1	14618	NM_008124
10414192	-6.30019	Mat1a	methionine adenosyltransferase I, alpha	11720	NM_133653
10531041	-6.46467	Ugt2b1	UDP glucuronosyltransferase 2 family, polypeptide B1	71773	NM_152811
10346374	-6.49239	Aox1	aldehyde oxidase 1	11761	NM_009676
10463027	-6.49608	Cyp2c29	cytochrome P450, family 2, subfamily c, polypeptide 29	13095	NM_007815
10461979	-6.50742	Aldh1a1	aldehyde dehydrogenase family 1, subfamily A1	11668	NM_013467
10541441	-6.52459	EG381806		381806	NR_003624
10556769	-6.54304	Acsm3	acyl-CoA synthetase medium-chain family member 3	20216	NM_016870|NM_212441|NM_212442
10370766	-6.59356	Gamt	guanidinoacetate methyltransferase	14431	NM_010255
10512640	-6.61339	Gne	glucosamine	50798	NM_015828
10403312	-6.61763	Akr1c19	aldo-keto reductase family 1, member C19	432720	NM_001013785
10397158	-6.6291	Acot3	acyl-CoA thioesterase 3	171281	NM_134246
10501218	-6.63215	Gstm3	glutathione S-transferase, mu 3	14864	NM_010359
10474141	-6.64297	Slc1a2	solute carrier family 1 (glial high affinity glutamate transporter), member 2	20511	NM_001077514|NM_011393|NM_001077515
10514532	-6.6764	Cyp2j5	cytochrome P450, family 2, subfamily j, polypeptide 5	13109	NM_010007
10412909	-6.70916	Fdft1	farnesyl diphosphate farnesyl transferase 1	14137
10477649	-6.71881	Acss2	acyl-CoA synthetase short-chain family member 2	60525	NM_019811
10500547	-6.78524	Hsd3b2	hydroxy-delta-5-steroid dehydrogenase, 3 beta- and steroid delta-isomerase 2	15493	NM_153193
10447264	-6.81979	Slc3a1	solute carrier family 3, member 1	20532	NM_009205
10500272	-6.84093	Gm129	gene model 129, (NCBI)	229599	NM_001033302
10565819	-6.86075	Slco2b1	solute carrier organic anion transporter family, member 2b1	101488	NM_175316
10373452	-6.88441	Gm129	gene model 129, (NCBI)	229599	NM_001033302
10463043	-6.9627	Cyp2c37	cytochrome P450, family 2. subfamily c, polypeptide 37	13096	NM_010001
10480751	-6.97712	C8g	complement component 8, gamma subunit	69379	NM_027062
10496466	-6.989	Adh4	alcohol dehydrogenase 4 (class II), pi polypeptide	26876	NM_011996
10575685	-7.00037	Nudt7	nudix (nucleoside diphosphate linked moiety X)-type motif 7	67528	NM_024437|NM_024446
10503023	-7.01285	Cth	cystathionase (cystathionine gamma-lyase)	107869	NM_145953
10403413	-7.0777	Idi1	isopentenyl-diphosphate delta isomerase	319554	NM_177960
10495820	-7.08446	Fabp2	fatty acid binding protein 2, intestinal	14079	NM_007980
10453318	-7.12848	Abcg5	ATP-binding cassette, sub-family G (WHITE), member 5	27409	NM_031884
10580622	-7.1486	LOC382044	liver carboxylesterase N-like	382044	NM_001081372
10430324	-7.16608	Tmprss6	transmembrane serine protease 6	71753	NM_027902
10551197	-7.18265	Cyp2b10	cytochrome P450, family 2, subfamily b, polypeptide 10	13088	NM_009999
10472436	-7.19271	B3galt1	UDP-Gal:betaGlcNAc beta 1,3-galactosyltransferase, polypeptide 1	26877	NM_020283
10482762	-7.23128	Idi1	isopentenyl-diphosphate delta isomerase	319554	NM_145360|NM_177960
10403291	-7.24022	Akr1c14	aldo-keto reductase family 1, member C14	105387	NM_134072
10531057	-7.27069	Ugt2b5	UDP glucuronosyltransferase 2 family, polypeptide B5	22238	NM_009467
10430892	-7.29982	Pcdhb11|EG627860	protocadherin beta 11 | predicted gene, EG627860	93882 | 100038515
10592585	-7.3461	Sc5d	sterol-C5-desaturase (fungal ERG3, delta-5-desaturase) homolog (S. cerevisae)	235293	NM_172769
10483410	-7.36981	Abcb11	ATP-binding cassette, sub-family B (MDR/TAP), member 11	27413	NM_021022
10404218	-7.385	Gpld1	glycosylphosphatidylinositol specific phospholipase D1	14756	NM_008156
10568001	-7.43514	Sult1a1	sulfotransferase family 1A, phenol-preferring, member 1	20887	NM_133670
10404496	-7.49974	Nqo2	NAD(P)H dehydrogenase, quinone 2	18105	NM_020282
10399478	-7.51656	Lpin1	lipin 1	14245	NM_172950|NM_015763
10577517	-7.55997	Slc25a15	solute carrier family 25 (mitochondrial carrier ornithine transporter), member 15	18408	NM_181325|NM_011017
10344725	-7.61406	Adhfe1	alcohol dehydrogenase, iron containing, 1	76187	NM_175236
10523111	-7.66482	LOC622307	similar to LOC360919 protein	622307	XM_886735
10348410	-7.7141	Spp2	secreted phosphoprotein 2	75396	NM_029269
10511779	-7.74624	Atp6v0d2	ATPase, H+ transporting, lysosomal V0 subunit D2	242341	NM_175406
10472860	-7.78879	Rapgef4	Rap guanine nucleotide exchange factor (GEF) 4	56508	NM_019688
10461735	-7.82777	Glyat	glycine-N-acyltransferase	107146	NM_145935
10430883	-7.92708	Cyp2d13	cytochrome P450, family 2, subfamily d, polypeptide 13	68444	NR_003552
10558687	-7.95183	1190003J15Rik	RIKEN cDNA 1190003J15 gene	76974	NM_029821
10521356	-8.01458	Hgfac	hepatocyte growth factor activator	54426	NM_019447
10472923	-8.03796	Ak3l1|LOC635960	adenylate kinase 3 alpha-like 1 | similar to adenylate kinase 4	11639 | 635960
10570308	-8.09138	Proz	protein Z, vitamin K-dependent plasma glycoprotein	66901	NM_025834
10553092	-8.13512	Dbp	D site albumin promoter binding protein	13170	NM_016974
10577645	-8.2388	Indol1	indoleamine-pyrrole 2,3 dioxygenase-like 1	209176	NM_145949
10585467	-8.24786	C630028N24Rik	RIKEN cDNA C630028N24 gene	235386	NM_177351
10560431	-8.3678	Foxa3	forkhead box A3	15377	NM_008260
10512895	-8.66306	Baat	bile acid-Coenzyme A: amino acid N-acyltransferase	12012	NM_007519
10537306	-8.76847	Akr1d1	aldo-keto reductase family 1, member D1	208665	NM_145364
10422748	-8.90218	C9	complement component 9	12279	NM_013485
10367041	-8.94565	Rdh9	retinol dehydrogenase 9	103142	NM_153133
10580663	-8.96363	AU018778		234564
10346410	-9.30883	Aox3	aldehyde oxidase 3	71724	NM_023617
10428921	-9.48026	A1bg	alpha-1-B glycoprotein	117586	NM_001081067
10512886	-9.5534	C730036D15Rik	RIKEN cDNA C730036D15 gene	209186	NM_145368
10535704	-9.66547	Cyp3a11	cytochrome P450, family 3, subfamily a, polypeptide 11	13112	NM_007818
10582287	-9.77655	Car5a	carbonic anhydrase 5a, mitochondrial	12352	NM_007608
10562166	-9.80091	Hamp2	hepcidin antimicrobial peptide 2	66438	NM_183257
10532241	-9.95819	Slc26a1	solute carrier family 26 (sulfate transporter), member 1	231583	NM_174870
10351852	-10.0631	Crp	C-reactive protein, pentraxin-related	12944	NM_007768
10494565	-10.1597	Fmo5|LOC100046051	flavin containing monooxygenase 5 | similar to Flavin containing monooxygenase 5	14263 | 100046051	NM_010232
10494643	-10.2797	Hmgcs2	3-hydroxy-3-methylglutaryl-Coenzyme A synthase 2	15360	NM_008256
10593981	-10.2861	Cyp1a2	cytochrome P450, family 1, subfamily a, polypeptide 2	13077	NM_009993
10488010	-10.4327	Hao1	hydroxyacid oxidase 1, liver	15112	NM_010403
10512892	-10.6597	RP23-34B24.1	novel protein similar to bile acid-Coenzyme A: amino acid N-acyltransferase Baat	230161
10384051	-11.1521	Gck	glucokinase	103988	NM_010292
10404077	-11.1588	Slc17a2	solute carrier family 17 (sodium phosphate), member 2	218103	NM_144836
10545881	-11.1951	Cml2	camello-like 2	93673	NM_053096
10465726	-11.2166	BC014805		236149
10520362	-11.2475	Insig1	insulin induced gene 1	231070	NM_153526
10535698	-11.4397	Cyp3a44	cytochrome P450, family 3, subfamily a, polypeptide 44	337924	NM_177380
10454172	-11.7069	Dsg2	desmoglein 2	13511	NM_007883
10506454	-11.7408	C8b	complement component 8, beta subunit	110382	NM_133882
10461728	-11.8224	EG240549		240549
10463051	-11.8714	Cyp2c50	cytochrome P450, family 2, subfamily c, polypeptide 50	107141	NM_134144
10466624	-11.9493	Aldh1a7	aldehyde dehydrogenase family 1, subfamily A7	26358	NM_011921
10491171	-11.9568	Slc2a2	solute carrier family 2 (facilitated glucose transporter), member 2	20526	NM_031197
10578427	-12.0006	F11	coagulation factor XI	109821	NM_028066
10347481	-12.298	Cyp27a1	cytochrome P450, family 27, subfamily a, polypeptide 1	104086	NM_024264
10500555	-12.3777	Hsd3b3	hydroxy-delta-5-steroid dehydrogenase, 3 beta- and steroid delta-isomerase 3	15494	NM_001012306
10377763	-12.5956	Asgr2	asialoglycoprotein receptor 2	11890	NM_007493
10465742	-13.3494	C730048C13Rik|EG434674	RIKEN cDNA C730048C13 gene | predicted gene, EG434674	319800 | 434674	NM_177002
10348702	-13.3717	Agxt	alanine-glyoxylate aminotransferase	11611	NM_016702
10382985	-13.5064	Afmid	arylformamidase	71562	NM_027827
10549079	-13.5126	Gys2	glycogen synthase 2	232493	NM_145572
10482004	-13.9618	AI182371		98870	NM_178885
10345065	-14.4076	Gsta3	glutathione S-transferase, alpha 3	14859	NM_001077353|NM_010356
10420631	-14.5114	Ebpl	emopamil binding protein-like	68177	NM_026598
10556734	-14.893	Acsm1	acyl-CoA synthetase medium-chain family member 1	117147	NM_054094
10556701	-15.7448	Acsm5	acyl-CoA synthetase medium-chain family member 5	272428	NM_178758
10461758	-15.9936	Keg1	kidney expressed gene 1	64697
10467400	-16.4589	Cyp2c54	cytochrome P450, family 2, subfamily c, polypeptide 54	404195	NM_206537
10467372	-16.7074	Cyp2c38	cytochrome P450, family 2, subfamily c, polypeptide 38	13097	NM_010002
10542615	-16.7963	Slco1b2	solute carrier organic anion transporter family, member 1b2	28253	NM_020495|NM_178235
10402368	-17.1317	Serpina6	serine (or cysteine) peptidase inhibitor, clade A, member 6	12401	NM_007618
10560131	-17.1844	2810007J24Rik	RIKEN cDNA 2810007J24 gene	76971	NM_175250
10392522	-17.6817	Abca8a	ATP-binding cassette, sub-family A (ABC1), member 8a	217258	NM_153145
10527494	-18.4742	Cyp3a25|Cyp3a59|Cyp3a57	cytochrome P450, family 3, subfamily a, polypeptide 25 | cytochrome P450, family 3, subfamily a, polypeptide 59 | cytochrome P450, family 3, subfamily a, polypeptide 57	56388 | 100041449 | 622127	NM_019792|NM_001105160|NM_001100180
10465764	-18.4818	C730048C13Rik	RIKEN cDNA C730048C13 gene	319800	NM_177002
10496077	-18.5536	Agxt2l1	alanine-glyoxylate aminotransferase 2-like 1	71760	NM_027907
10467897	-18.7982	Cyp2c44	cytochrome P450, family 2, subfamily c, polypeptide 44	226143	NM_001001446
10580635	-18.8166	Ces3	carboxylesterase 3	104158	NM_053200
10525076	-18.8792	Sds	serine dehydratase	231691	NM_145565
10535714	-18.9405	Cyp3a25	cytochrome P450, family 3, subfamily a, polypeptide 25	56388	NM_019792
10551282	-20.1113	LOC100047728	similar to Cytochrome P450 2A5 (CYPIIA5) (Coumarin 7-hydroxylase) (P450-15-COH) (P450-IIA3.2)	100047728	XR_033870
10365545	-20.6102	Pah	phenylalanine hydroxylase	18478	NM_008777
10443898	-21.5011	Cyp4f15	cytochrome P450, family 4, subfamily f, polypeptide 15	106648	NM_134127
10574607	-21.9729	EG13909		13909	NM_144511
10408838	-22.9254	Elovl2	elongation of very long chain fatty acids (FEN1/Elo2, SUR4/Elo3, yeast)-like 2	54326	NM_019423
10535659	-23.5746	Cyp3a16	cytochrome P450, family 3, subfamily a, polypeptide 16	13114	NM_007820
10538965	-24.0939	Fabp1	fatty acid binding protein 1, liver	14080	NM_017399
10575349	-24.3868	Tat	tyrosine aminotransferase	234724	NM_146214
10362464	-24.3932	Sult3a1	sulfotransferase family 3A, member 1	57430	NM_020565
10407456	-24.5417	Akr1c20	aldo-keto reductase family 1, member C20	116852	NM_054080
10371970	-24.5941	Amdhd1	amidohydrolase domain containing 1	71761
10562169	-25.4744	Hamp	hepcidin antimicrobial peptide	84506	NM_032541
10551209	-27.0365	Cyp2b13	cytochrome P450, family 2, subfamily b, polypeptide 13	13089	NM_007813
10585015	-28.5577	Apoa5	apolipoprotein A-V	66113	NM_080434
10580678	-28.8821	Ces1	carboxylesterase 1	12623	NM_021456
10565315	-29.908	Fah	fumarylacetoacetate hydrolase	14085	NM_010176
10496825	-36.3291	Uox	urate oxidase	22262	NM_009474
10551226	-38.2479	Cyp2a4|Cyp2a5	cytochrome P450, family 2, subfamily a, polypeptide 4 | cytochrome P450, family 2, subfamily a, polypeptide 5	13086 | 13087	NM_009997|NM_007812
10551218	-40.3901	Cyp2b9	cytochrome P450, family 2, subfamily b, polypeptide 9	13094	NM_010000
10548996	-42.9709	Slco1a4	solute carrier organic anion transporter family, member 1a4	28250	NM_030687
10498921	-49.3936	Tdo2	tryptophan 2,3-dioxygenase	56720	NM_019911
10565609	-63.0257	Thrsp	thyroid hormone responsive SPOT14 homolog (Rattus)	21835	NM_009381
10490913	-65.3389	Car3	carbonic anhydrase 3	12350	NM_007606
10403322	-74.2179	Akr1c6	aldo-keto reductase family 1, member C6	83702	NM_030611
10373334	-86.4007	Hsd17b6	hydroxysteroid (17-beta) dehydrogenase 6	27400	NM_013786
10401289	-95.0226	Slc10a1	solute carrier family 10 (sodium/bile acid cotransporter family), member 1	20493	NM_011387
10359593	-95.3447	Fmo3	flavin containing monooxygenase 3	14262	NM_008030
10511375	-95.3551	Cyp7a1	cytochrome P450, family 7, subfamily a, polypeptide 1	13122	NM_007824

## Sheet: hepatocyte
Tcfap2c deregulated genes in hepatocyte culture
rel expression >= 2.0; T Test unpaired Corrected p-value P <= 0.05, 1389 Genes
probe	hepatocyte fold change	gene symbole	genedescription	entrezgene	refseq
10413047	120.755	Plau	plasminogen activator, urokinase	18792	NM_008873
10478997	95.2113	Tcfap2c	transcription factor AP-2, gamma	21420	NM_009335
10569335	77.2395	H19		14955	NR_001592
10371502	57.6943	Fabp3	fatty acid binding protein 3, muscle and heart	14077	NM_010174
10508614	57.5254	Fabp3	fatty acid binding protein 3, muscle and heart	14077	NM_010174
10404458	53.8241	Serpinb9e	serine (or cysteine) peptidase inhibitor, clade B, member 9e	20710	NM_011456
10427052	34.5363	Krt7	keratin 7	110310	NM_033073
10600205	34.4511	Dusp9	dual specificity phosphatase 9	75590	NM_029352
10404452	33.6167	Serpinb9d	serine (or cysteine) peptidase inhibitor, clade B, member 9d	20726	NM_011460
10563377	33.0886	Sult2b1	sulfotransferase family, cytosolic, 2B, member 1	54200	NM_017465
10517067	32.4805	Sfn	stratifin	55948	NM_018754
10404472	32.437	Serpinb9g|Serpinb9f|Serpinb9e	serine (or cysteine) peptidase inhibitor, clade B, member 9g | serine (or cysteine) peptidase inhibitor, clade B, member 9f | serine (or cysteine) peptidase inhibitor, clade B, member 9e	93806 | 20709 | 20710	NM_011455|NM_183197|NM_011456
10404479	31.9031	Serpinb9g|Serpinb9f|Serpinb9e	serine (or cysteine) peptidase inhibitor, clade B, member 9g | serine (or cysteine) peptidase inhibitor, clade B, member 9f | serine (or cysteine) peptidase inhibitor, clade B, member 9e	93806 | 20709 | 20710	NM_011455|NM_183197|NM_011456
10404464	31.8478	Serpinb9f|Serpinb9g|Serpinb9e	serine (or cysteine) peptidase inhibitor, clade B, member 9f | serine (or cysteine) peptidase inhibitor, clade B, member 9g | serine (or cysteine) peptidase inhibitor, clade B, member 9e	20709 | 93806 | 20710	NM_183197|NM_011455|NM_011456
10531111	29.669	Sult1e1	sulfotransferase family 1E, member 1	20860	NM_023135
10536845	29.1862	Flnc	filamin C, gamma (actin binding protein 280)	68794	NM_001081185
10367982	28.2806	Gpr126	G protein-coupled receptor 126	215798	NM_001002268
10572635	27.6184	Sfn	stratifin	55948	XR_034292
10399005	27.4866	Crip1	cysteine-rich protein 1 (intestinal)	12925	NM_007763
10478525	23.9983	Wfdc2	WAP four-disulfide core domain 2	67701	NM_026323
10379511	21.4857	Ccl2	chemokine (C-C motif) ligand 2	20296	NM_011333
10580033	20.6058	Cd97	CD97 antigen	26364	NM_011925
10521892	19.6339	Slc34a2	solute carrier family 34 (sodium phosphate), member 2	20531	NM_011402
10569341	19.5627	H19		14955	NR_001592
10404439	18.3296	Serpinb9b	serine (or cysteine) peptidase inhibitor, clade B, member 9b	20706	NM_011452
10394593	17.9108	D12Ertd553e	DNA segment, Chr 12, ERATO Doi 553, expressed	76820
10463189	17.1695	Ankrd2	ankyrin repeat domain 2 (stretch responsive muscle)	56642	NM_020033
10534395	16.4979	Cldn4	claudin 4	12740	NM_009903
10509163	15.7159	Id3	inhibitor of DNA binding 3	15903	NM_008321
10425161	14.825	Lgals1	lectin, galactose binding, soluble 1	16852	NM_008495
10404783	14.5099	Edn1	endothelin 1	13614	NM_010104
10505445	14.3776	Orm3	orosomucoid 3	18407	NM_013623
10427336	14.0601	Nckap1l	NCK associated protein 1 like	105855	NM_153505
10568873	12.811	Adam8	a disintegrin and metallopeptidase domain 8	11501	NM_007403
10368675	12.365	Marcks	myristoylated alanine rich protein kinase C substrate	17118	NM_008538
10371379	12.3509	Nuak1	NUAK family, SNF1-like kinase, 1	77976	NM_001004363
10365769	11.8396	Hal	histidine ammonia lyase	15109	NM_010401
10501164	11.7522	Csf1	colony stimulating factor 1 (macrophage)	12977	NM_007778|NM_001113529|NM_001113530
10462313	11.3974	Slc1a1	solute carrier family 1 (neuronal/epithelial high affinity glutamate transporter, system Xag), member 1	20510	NM_009199
10466606	11.3957	Anxa1	annexin A1	16952	NM_010730
10581222	10.4662	Fhod1	formin homology 2 domain containing 1	234686	NM_177699
10499062	10.4132	Fhdc1	FH2 domain containing 1	229474	NM_001033301
10606979	10.243	Nup62cl	nucleoporin 62 C-terminal like	279706
10544501	10.2038	Ezh2	enhancer of zeste homolog 2 (Drosophila)	14056	NM_007971
10445293	10.1855	Pla2g7	phospholipase A2, group VII (platelet-activating factor acetylhydrolase, plasma)	27226	NM_013737
10552037	10.0792	Sbsn	suprabasin	282619	NM_172205|NM_001083903
10405211	9.92631	Gadd45g	growth arrest and DNA-damage-inducible 45 gamma	23882	NM_011817
10475517	9.77631	AA467197		433470
10404113	9.46205	Slc17a1	solute carrier family 17 (sodium phosphate), member 1	20504	NM_009198
10385709	9.39385	C330016O10Rik	RIKEN cDNA C330016O10 gene	212706	NM_145974
10364950	9.26843	Gadd45b	growth arrest and DNA-damage-inducible 45 beta	17873	NM_008655
10466127	9.25393	AW112010		107350
10541301	9.14982	Tuba8	tubulin, alpha 8	53857	NM_017379
10516735	9.05993	Tinagl	tubulointerstitial nephritis antigen-like	94242	NM_023476
10597935	8.87254	Cdcp1	CUB domain containing protein 1	109332	NM_133974
10602827	8.86085	A830080D01Rik	RIKEN cDNA A830080D01 gene	382252	NM_001033472
10411519	8.85627	Mtap1b	microtubule-associated protein 1B	17755	NM_008634
10564818	8.53974	Anpep	alanyl (membrane) aminopeptidase	16790	NM_008486
10469957	8.45756	C430004E15Rik	RIKEN cDNA C430004E15 gene	97031	NM_175286
10570201	8.43461	Atp11a	ATPase, class VI, type 11A	50770	NM_015804
10501586	8.28571	S1pr1	sphingosine-1-phosphate receptor 1	13609	NM_007901
10421258	8.26942	Pdlim2	PDZ and LIM domain 2	213019	NM_145978
10453049	8.25523	Cdc42ep3	CDC42 effector protein (Rho GTPase binding) 3	260409	NM_026514
10524878	8.2043	BC023744		231668	NM_001033311
10527538	8.10077	Rasl11a	RAS-like, family 11, member A	68895	NM_026864
10586865	8.08233	Aldh1a2	aldehyde dehydrogenase family 1, subfamily A2	19378	NM_009022
10381387	8.03097	G6pc	glucose-6-phosphatase, catalytic	14377	NM_008061
10463737	8.006	Ina|LOC100047943	internexin neuronal intermediate filament protein, alpha | similar to Ina protein	226180 | 100047943	XM_001479202
10585778	7.92184	Sema7a	sema domain, immunoglobulin domain (Ig), and GPI membrane anchor, (semaphorin) 7A	20361	NM_011352
10386455	7.88637	Rasd1	RAS, dexamethasone-induced 1	19416	NM_009026
10485241	7.82807	Accs	1-aminocyclopropane-1-carboxylate synthase homolog (Arabidopsis)(non-functional)	329470	NM_183220
10438592	7.74103	Liph	lipase, member H	239759	NM_001083894|NM_153404
10600836	7.51578	Msn	moesin	17698	NM_010833
10546339	7.51485	Wnt7a	wingless-related MMTV integration site 7A	22421	NM_009527
10606868	7.43366	Bex1	brain expressed gene 1	19716	NM_009052
10387890	7.36768	Cxcl16	chemokine (C-X-C motif) ligand 16	66102	NM_023158
10569129	7.29591	Sct	secretin	20287	NM_011328
10444802	7.24231	H2-Q2	histocompatibility 2, Q region locus 2	15013	NM_010392
10436487	7.22898	Vgll3	vestigial like 3 (Drosophila)	73569	XM_283372
10463732	7.12276	Ina	internexin neuronal intermediate filament protein, alpha	226180	NM_146100
10601942	7.06018	Nrk	Nik related kinase	27206	NM_013724
10490384	6.8786	Lama5	laminin, alpha 5	16776	NM_001081171
10476395	6.86193	Bmp2	bone morphogenetic protein 2	12156	NM_007553
10513061	6.80147	Ctnnal1	catenin (cadherin associated protein), alpha-like 1	54366	NM_018761
10598251	6.79396	Dgkk	diacylglycerol kinase kappa	331374	NM_177914
10352867	6.77575	Plxna2	plexin A2	18845	NM_008882
10524866	6.75347	BC023744		231668	NM_001033311
10474064	6.70801	Trp53i11	transformation related protein 53 inducible protein 11	277414	NM_001025246
10439442	6.66126	Pla1a	phospholipase A1 member A	85031	NM_134102
10386110	6.58229	Hand1	heart and neural crest derivatives expressed transcript 1	15110	NM_008213
10402708	6.57085	Ckb	creatine kinase, brain	12709	NM_021273
10367440	6.53501	Itga7	integrin alpha 7	16404	NM_008398
10375614	6.48379	Gfpt2	glutamine fructose-6-phosphate transaminase 2	14584	NM_013529
10556297	6.46467	Adm	adrenomedullin	11535	NM_009627
10523359	6.44095	Cxcl13	chemokine (C-X-C motif) ligand 13	55985	NM_018866
10540897	6.43774	Pparg	peroxisome proliferator activated receptor gamma	19016	NM_011146
10380773	6.34506	4933428G20Rik	RIKEN cDNA 4933428G20 gene	58996	NM_021493
10382625	6.28441	Llgl2	lethal giant larvae homolog 2 (Drosophila)	217325	NM_145438
10428998	6.14655	Ddef1	development and differentiation enhancing	13196	NM_010026
10404059	6.10898	Hist1h1c	histone cluster 1, H1c	50708	NM_015786
10545588	6.08422	Hk2	hexokinase 2	15277	NM_013820
10569429	6.04581	Cdkn1c	cyclin-dependent kinase inhibitor 1C (P57)	12577	NM_009876
10361065	6.04036	Flvcr1	feline leukemia virus subgroup C cellular receptor 1	226844	NM_001081259
10521111	6.03705	Fgfr3	fibroblast growth factor receptor 3	14184	NM_008010
10438738	5.97799	Bcl6	B-cell leukemia/lymphoma 6	12053	NM_009744
10584674	5.92145	Mcam	melanoma cell adhesion molecule	84004	NM_023061
10433274	5.84208	Vasn	vasorin	246154	NM_139307
10358027	5.78328	Elf3	E74-like factor 3	13710	NM_007921
10547227	5.74008	Ret	ret proto-oncogene	19713	NM_001080780|NM_009050
10433114	5.69562	Itga5	integrin alpha 5 (fibronectin receptor alpha)	16402	NM_010577
10497520	5.61877	Ect2	ect2 oncogene	13605	NM_007900
10588037	5.57055	Rbp1|LOC100045055	retinol binding protein 1, cellular | similar to cellular retinol binding protein I	19659 | 100045055	NM_011254
10489179	5.56673	Ghrh	growth hormone releasing hormone	14601	NM_010285
10536499	5.48905	Cav1	caveolin, caveolae protein 1	12389	NM_007616
10605831	5.48194	Las1l	LAS1-like (S. cerevisiae)	76130	NM_152822
10532857	5.43086	Gltp	glycolipid transfer protein	56356	NM_019821
10344952	5.35562	Rdh10	retinol dehydrogenase 10 (all-trans)	98711	NM_133832
10513008	5.32611	Klf4	Kruppel-like factor 4 (gut)	16600	NM_010637
10498584	5.32288	Rarres1	retinoic acid receptor responder (tazarotene induced) 1	109222
10401607	5.32255	Pgf	placental growth factor	18654	NM_008827
10365891	5.30214	Tmcc3	transmembrane and coiled coil domains 3	319880	NM_172051
10592719	5.23891	Oaf	OAF homolog (Drosophila)	102644	NM_178644
10447383	5.1798	Tacstd1	tumor-associated calcium signal transducer 1	17075	NM_008532
10508392	5.1446	Rnf19b	ring finger protein 19B	75234
10434932	5.09804	BC022623		224093
10582162	5.09044	Cotl1	coactosin-like 1 (Dictyostelium)	72042	NM_028071
10512499	5.08906	Tpm2	tropomyosin 2, beta	22004	NM_009416
10523281	5.0811	2011-09-01	septin 11	52398	NM_001009818
10572838	5.08099	Sin3b	transcriptional regulator, SIN3B (yeast)	20467	NM_009188|NM_001113248
10489092	5.07618	9830001H06Rik	RIKEN cDNA 9830001H06 gene	320706
10519527	5.06386	Abcb1a	ATP-binding cassette, sub-family B (MDR/TAP), member 1A	18671	NM_011076
10606315	5.0613	Taf9b	TAF9B RNA polymerase II, TATA box binding protein (TBP)-associated factor	407786	NM_001001176
10362596	5.05783	Fyn		14360	NM_001122893|NM_008054|NM_001122892
10594582	5.056	Snx22	sorting nexin 22	382083	NM_001025612
10540472	5.03838	Bhlhb2	basic helix-loop-helix domain containing, class B2	20893	NM_011498
10564417	5.03714	Aldh1a3	aldehyde dehydrogenase family 1, subfamily A3	56847	NM_053080
10431935	5.03539	Amigo2	adhesion molecule with Ig like domain 2	105827	NM_178114
10491136	5.03077	Tnik	TRAF2 and NCK interacting kinase	665113
10458424	5.01037	Taf7	TAF7 RNA polymerase II, TATA box binding protein (TBP)-associated factor	24074	NM_175770|NM_011901
10562192	5.00641	Fxyd5	FXYD domain-containing ion transport regulator 5	18301	NM_008761|NM_001111073
10428796	4.96938	Fbxo32	F-box protein 32	67731	NM_026346
10607865	4.91462	Tmsb4x	thymosin, beta 4, X chromosome	19241	NM_021278
10430660	4.90032	Pdgfb	platelet derived growth factor, B polypeptide	18591	NM_011057
10584634	4.87132	Usp2	ubiquitin specific peptidase 2	53376	NM_198092|NM_016808|NM_198091
10471655	4.86631	Gsn	gelsolin	227753	NM_146120
10397364	4.82577	Flvcr2	feline leukemia virus subgroup C cellular receptor family, member 2	217721	NM_145447
10485624	4.82554	Prrg4|LOC676960	proline rich Gla (G-carboxyglutamic acid) 4 (transmembrane) | similar to Transmembrane gamma-carboxyglutamic acid protein 4 precursor (Proline-rich Gla protein 4) (Proline-rich gamma-carboxyglutamic acid protein 4)	228413 | 676960	NM_178695
10560358	4.7945	Psg18	pregnancy specific glycoprotein 18	26438	NM_011963
10605338	4.7808	G6pdx	glucose-6-phosphate dehydrogenase X-linked	14381	NM_008062
10550574	4.73016	Dmpk	dystrophia myotonica-protein kinase	13400	NM_032418
10569344	4.70869	Igf2	insulin-like growth factor 2	16002	NM_001122737|NM_010514|NM_001122736
10385365	4.6929	Lsm11	U7 snRNP-specific Sm-like protein LSM11	72290	NM_028185
10449741	4.68284	Snf1lk	SNF1-like kinase	17691	NM_010831
10376733	4.6822	Map2k3	mitogen-activated protein kinase kinase 3	26397	NM_008928
10580282	4.67704	Junb	Jun-B oncogene	16477	NM_008416
10358978	4.64149	Ier5	immediate early response 5	15939	NM_010500
10524874	4.63684	BC023744		231668	NM_001033311
10483249	4.61675	Galnt3	UDP-N-acetyl-alpha-D-galactosamine:polypeptide N-acetylgalactosaminyltransferase 3	14425	NM_015736
10392998	4.60814	Caskin2	cask-interacting protein 2	140721	NM_080643
10396952	4.59351	Ttc9	tetratricopeptide repeat domain 9	69480	NM_001033149
10580577	4.53548	Irx3	Iroquois related homeobox 3 (Drosophila)	16373	NM_008393
10389025	4.52359	Myo1d	myosin ID	338367	NM_177390
10560983	4.49227	Dedd2	death effector domain-containing DNA binding protein 2	67379	NM_207677
10596893	4.49006	Dag1	dystroglycan 1	13138	NM_010017
10458340	4.48957	Hbegf	heparin-binding EGF-like growth factor	15200	NM_010415
10558840	4.4893	Rassf7	Ras association (RalGDS/AF-6) domain family (N-terminal) member 7	66985	NM_025886
10555186	4.47982	Wnt11	wingless-related MMTV integration site 11	22411	NM_009519
10558795	4.47938	Pkp3	plakophilin 3	56460	NM_019762
10509947	4.47752	Arhgef19	Rho guanine nucleotide exchange factor (GEF) 19	213649	NM_172520
10517677	4.46883	Nbl1	neuroblastoma, suppression of tumorigenicity 1	17965	NM_008675
10399360	4.4503	Rhob	ras homolog gene family, member B	11852	NM_007483
10458843	4.44892	Sema6a	sema domain, transmembrane domain (TM), and cytoplasmic domain, (semaphorin) 6A	20358	NM_018744
10485963	4.44464	Arhgap11a	Rho GTPase activating protein 11A	228482	NM_181416
10401238	4.41885	Zfp36l1	zinc finger protein 36, C3H type-like 1	12192	NM_007564
10604528	4.40928	Mbnl3	muscleblind-like 3 (Drosophila)	171170	NM_134163
10478633	4.40486	Mmp9	matrix metallopeptidase 9	17395	NM_013599
10499952	4.37728	Crct1	cysteine-rich C-terminal 1	74175	NM_028798
10357345	4.37356	E030049G20Rik	RIKEN cDNA E030049G20 gene	210356	NM_172484|NM_001081756|NM_176957
10561204	4.37209	Itpkc	inositol 1,4,5-trisphosphate 3-kinase C	233011	NM_181593
10566810	4.35142	Nrip3	nuclear receptor interacting protein 3	78593	NM_020610
10519270	4.34153	Agrn	agrin	11603	NM_021604
10441003	4.33201	Runx1	runt related transcription factor 1	12394	NM_001111023|NM_009821|NM_001111021|NM_001111022
10571312	4.27966	Dusp4	dual specificity phosphatase 4	319520	NM_176933
10456071	4.26499	Csf1r	colony stimulating factor 1 receptor	12978	NM_001037859
10539990	4.2498	Uroc1	urocanase domain containing 1	243537	NM_144940
10498992	4.24747	Tlr2	toll-like receptor 2	24088	NM_011905
10555174	4.22065	Lrrc32	leucine rich repeat containing 32	434215	NM_001113379
10450704	4.21734	H2-Bl|EG667977|ENSMUSG00000073403	histocompatibility 2, blastocyst | predicted gene, EG667977 | predicted gene, ENSMUSG00000073403	14963 | 667977 | 69717	NM_008199|NM_001081032
10456745	4.15764	Smad7	MAD homolog 7 (Drosophila)	17131	NM_001042660
10375343	4.13814	Rnf145	ring finger protein 145	74315	NM_028862
10593035	4.12725	Tmprss4	transmembrane protease, serine 4	214523	NM_145403
10389022	4.1194	Myo1d	myosin ID	338367	NM_177390
10448034	4.08171	Dll1	delta-like 1 (Drosophila)	13388	NM_007865
10467871	4.07856	Dnmbp	dynamin binding protein	71972	NM_028029
10460833	4.07274	Ehd1	EH-domain containing 1	13660	NM_010119
10534324	4.06934	Limk1	LIM-domain containing, protein kinase	16885	NM_010717
10518726	4.06259	Slc25a33	solute carrier family 25, member 33	70556	NM_027460
10555027	4.04777	Gab2	growth factor receptor bound protein 2-associated protein 2	14389	NM_010248
10446986	4.02795	Crim1	cysteine rich transmembrane BMP regulator 1 (chordin like)	50766	NM_015800
10536908	4.01837	Tspan33	tetraspanin 33	232670	NM_146173
10586039	3.9952	Tle3	transducin-like enhancer of split 3, homolog of Drosophila E(spl)	21887	NM_001083927|NM_009389|NM_001083928
10503180	3.99484	Chd7	chromodomain helicase DNA binding protein 7	320790	NM_001081417
10516484	3.99266	Gjb3	gap junction protein, beta 3	14620	NM_008126
10393970	3.9871	Fasn	fatty acid synthase	14104	NM_007988
10506470	3.98376	1700024P16Rik	RIKEN cDNA 1700024P16 gene	242594
10445678	3.98079	AI661453		224833	NM_145489
10450069	3.96785	EG630499		630499	NR_004446
10574524	3.96471	Ces2	carboxylesterase 2	234671	NM_145603
10529068	3.9646	Slc30a3	solute carrier family 30 (zinc transporter), member 3	22784	NM_011773
10569504	3.94339	Tnfrsf23	tumor necrosis factor receptor superfamily, member 23	79201	NM_024290
10429926	3.90882	Dgat1	diacylglycerol O-acyltransferase 1	13350	NM_010046
10598456	3.89405	Otud5	OTU domain containing 5	54644	NM_138604
10427095	3.88323	Tenc1	tensin like C1 domain-containing phosphatase	209039	NM_153533
10600024	3.87467	Gpr50	G-protein-coupled receptor 50	14765	NM_010340
10526410	3.85545	Hspb1	heat shock protein 1	15507	NM_013560
10562637	3.83315	Ccnb1	cyclin B1	268697
10417972	3.81941	Camk2g	calcium/calmodulin-dependent protein kinase II gamma	12325	NM_178597|NM_001039138|NM_001039139
10408928	3.79325	Hspb1	heat shock protein 1	15507	NM_013560
10367843	3.77595	Utrn	utrophin	22288	NM_011682
10416004	3.76735	Zfp395|BC027382	zinc finger protein 395 | cDNA sequence BC027382	380912 | 407796	NM_199029
10365344	3.76503	Tcp11l2	t-complex 11 (mouse) like 2	216198	NM_146008
10593050	3.76397	Il10ra	interleukin 10 receptor, alpha	16154	NM_008348
10456904	3.73239	Pstpip2	proline-serine-threonine phosphatase-interacting protein 2	19201	NM_013831
10576911	3.73078	Efnb2	ephrin B2	13642	NM_010111
10517587	3.72104	Alpl	alkaline phosphatase, liver/bone/kidney	11647	NM_007431
10396170	3.7168	Frmd6	FERM domain containing 6	319710	NM_028127
10348829	3.71605	Farp2	FERM, RhoGEF and pleckstrin domain protein 2	227377	NM_145519
10580382	3.70431	Neto2	neuropilin (NRP) and tolloid (TLL)-like 2	74513	NM_001081324
10378649	3.70175	Slc43a2	solute carrier family 43, member 2	215113	NM_173388
10379866	3.69826	Car4	carbonic anhydrase 4	12351	NM_007607
10574727	3.68394	Slc9a5	solute carrier family 9 (sodium/hydrogen exchanger), member 5	277973	NM_001081332
10517436	3.67892	1110049F12Rik	RIKEN cDNA 1110049F12 gene	66193	NM_025411
10373588	3.65811	Rdh5	retinol dehydrogenase 5	19682	NM_134006
10451547	3.63345	LOC100043385|LOC100046750	similar to high mobility group nucleosomal binding domain 2	100043385 | 100046750	XM_001480078
10506603	3.63282	Ssbp3	single-stranded DNA binding protein 3	72475	NM_023672|NM_198438
10492997	3.62682	Etv3|LOC100045950	ets variant gene 3 | similar to ets variant gene 3	27049 | 100045950	NM_001083318|NM_012051
10430519	3.6195	Csnk1e	casein kinase 1, epsilon	27373	NM_013767
10572419	3.60818	Ell	elongation factor RNA polymerase II	13716	NM_007924
10494043	3.59834	Tdrkh	tudor and KH domain containing protein	72634	NM_028307
10447141	3.59731	Eml4	echinoderm microtubule associated protein like 4	78798	NM_001114361|NM_001114362|NM_199466
10546272	3.58797	Iqsec1	IQ motif and Sec7 domain 1	232227
10534281	3.58647	Clip2	CAP-GLY domain containing linker protein 2	269713	NM_009990|NM_001039162
10349648	3.58447	Ctse	cathepsin E	13034	NM_007799
10381474	3.57244	Arl4d|LOC100044157	ADP-ribosylation factor-like 4D | hypothetical protein LOC100044157	80981 | 100044157	NM_025404
10524876	3.57205	BC023744		231668	NM_001033311
10535807	3.55956	Flt1	FMS-like tyrosine kinase 1	14254	NM_010228
10571214	3.55782	Rnf122	ring finger protein 122	68867	NM_175136
10486396	3.54873	Ehd4	EH-domain containing 4	98878	NM_133838
10490826	3.54385	Zbtb10	zinc finger and BTB domain containing 10	229055
10578623	3.53332	Wwc2	WW, C2 and coiled-coil domain containing 2	52357	NM_133791
10472514	3.52706	Nostrin	nitric oxide synthase trafficker	329416	NM_181547
10362138	3.52469	Vnn1	vanin 1	22361	NM_011704
10561868	3.50642	Wdr62	WD repeat domain 62	233064
10448506	3.49951	Ccnf	cyclin F	12449	NM_007634
10606948	3.49777	Morc4	microrchidia 4	75746	NM_029413
10382328	3.49272	Sox9	SRY-box containing gene 9	20682	NM_011448
10436945	3.49157	Slc5a3	solute carrier family 5 (inositol transporters), member 3	53881	NM_017391
10380859	3.49005	Crkrs	Cdc2-related kinase, arginine/serine-rich	69131
10489246	3.47928	Mafb	v-maf musculoaponeurotic fibrosarcoma oncogene family, protein B (avian)	16658	NM_010658
10521984	3.45827	G6pd2	glucose-6-phosphate dehydrogenase 2	14380	NM_019468
10582376	3.456
10411739	3.45552	Ccnb1	cyclin B1	268697	NM_172301
10507112	3.44482	Stil	Scl/Tal1 interrupting locus	20460	NM_009185
10535095	3.4445	Zfand2a	zinc finger, AN1-type domain 2A	100494	NM_133349
10457606	3.44368	Kctd1	potassium channel tetramerisation domain containing 1	106931	NM_134112
10403680	3.44161	Arid4b	AT rich interactive domain 4B (Rbp1 like)	94246	NM_194262|NM_198122
10392449	3.44039	Wipi1	WD repeat domain, phosphoinositide interacting 1	52639	NM_145940
10459772	3.42234	Lipg	lipase, endothelial	16891	NM_010720
10390271	3.42149	Nfe2l1	nuclear factor, erythroid derived 2,-like 1	18023	NM_008686
10532085	3.40856	Tgfbr3	transforming growth factor, beta receptor III	21814	NM_011578
10366052	3.40507	Kitl	kit ligand	17311	NM_013598
10441864	3.4038	Mllt4	myeloid/lymphoid or mixed-lineage leukemia (trithorax homolog, Drosophila); translocated to, 4	17356	NM_010806
10566205	3.40018	Dub2a	deubiquitinating enzyme 2a	384701	NM_001001559
10367746	3.39835	Sash1	SAM and SH3 domain containing 1	70097	NM_175155
10404649	3.38021	Dsp	desmoplakin	109620
10517213	3.37939	Cnksr1	connector enhancer of kinase suppressor of Ras 1	194231	NM_001081047
10586781	3.37125	Myo1e	myosin IE	71602	NM_181072
10588226	3.37029	Amotl2	angiomotin like 2	56332	NM_019764
10412038	3.35787	Zswim6	zinc finger, SWIM domain containing 6	67263
10603387	3.35726	Hdac6	histone deacetylase 6	15185	NM_010413
10428302	3.35195	Klf10	Kruppel-like factor 10	21847	NM_013692
10550650	3.34926	Ercc1	excision repair cross-complementing rodent repair deficiency, complementation group 1	13870	NM_007948
10556266	3.34332	Wee1	wee 1 homolog (S. pombe)	22390	NM_009516
10503212	3.34217	Chd7	chromodomain helicase DNA binding protein 7	320790	NM_001081417
10503198	3.33974	Chd7	chromodomain helicase DNA binding protein 7	320790	NM_001081417
10381962	3.33806	Ace	angiotensin I converting enzyme (peptidyl-dipeptidase A) 1	11421	NM_207624|NM_009598
10445241	3.32777	Tnfrsf21	tumor necrosis factor receptor superfamily, member 21	94185	NM_178589
10505451	3.32421	Orm2	orosomucoid 2	18406	NM_011016
10583519	3.32415	Icam1	intercellular adhesion molecule 1	15894	NM_010493
10361091	3.32158	Atf3	activating transcription factor 3	11910	NM_007498
10437224	3.3199	Mx2	myxovirus (influenza virus) resistance 2	17858	NR_003508|NM_013606
10407511	3.31978
10392056	3.3135	Cyb561	cytochrome b-561	13056	NM_007805
10472350	3.31288	Gca	grancalcin	227960	NM_145523
10592891	3.31254	Phldb1	pleckstrin homology-like domain, family B, member 1	102693	NM_153537
10606323	3.30586	5031408O05Rik	RIKEN cDNA 5031408O05 gene	331491	NM_001033424
10517141	3.29601	Hmgn2|LOC100041826|LOC100042405|LOC100044482|LOC637089|LOC100039489|LOC100047827	high mobility group nucleosomal binding domain 2 | similar to high mobility group nucleosomal binding domain 2 | similar to Nonhistone chromosomal protein HMG-17 (High-mobility group nucleosome binding domain 2) | similar to Hmgn2 protein	15331 | 100041826 | 100042405 | 100044482 | 637089 | 100039489 | 100047827	NM_016957|XR_033564|XR_032163
10596303	3.29209	Acpp	acid phosphatase, prostate	56318	NM_019807|NM_207668
10404097	3.29102	Slc17a3	solute carrier family 17 (sodium phosphate), member 3	105355	NM_134069
10391103	3.28797	Jup	junction plakoglobin	16480	NM_010593
10579659	3.28794	Hmgn2|LOC100041826|LOC100042405|LOC100044482|LOC637089|LOC100039489|LOC100047827	high mobility group nucleosomal binding domain 2 | similar to high mobility group nucleosomal binding domain 2 | similar to Nonhistone chromosomal protein HMG-17 (High-mobility group nucleosome binding domain 2) | similar to Hmgn2 protein	15331 | 100041826 | 100042405 | 100044482 | 637089 | 100039489 | 100047827	NM_016957|XM_916806|XM_894481|XM_001472085|XM_001480849|XR_033564|XR_034870|XR_030564|XM_001477902|XM_923162
10521757	3.28728
10591773	3.28684	Hmgn2|LOC100041826|LOC100042405|LOC100044482|LOC637089|LOC100039489|LOC100047827	high mobility group nucleosomal binding domain 2 | similar to high mobility group nucleosomal binding domain 2 | similar to Nonhistone chromosomal protein HMG-17 (High-mobility group nucleosome binding domain 2) | similar to Hmgn2 protein	15331 | 100041826 | 100042405 | 100044482 | 637089 | 100039489 | 100047827	NM_016957|XM_916806|XM_894481|XM_001472085|XR_033564|XR_034870|XR_030564|XM_001477902|XM_923162
10501629	3.28153	Cdc14a	CDC14 cell division cycle 14 homolog A (S. cerevisiae)	229776	NM_001080818
10555681	3.28119	Stim1|LOC100045432	stromal interaction molecule 1 | similar to Stromal interaction molecule 1	20866 | 100045432	NM_009287
10601062	3.27551	Dlg3	discs, large homolog 3 (Drosophila)	53310	NM_016747
10413059	3.27497	Vcl	vinculin	22330	NM_009502
10588577	3.26962	Cish	cytokine inducible SH2-containing protein	12700	NM_009895
10393544	3.25958	Pscd1	pleckstrin homology, Sec7 and coiled-coil domains 1	19157	NM_011180|NM_001112699|NM_001112700
10458906	3.2322	Ppic	peptidylprolyl isomerase C	19038	NM_008908
10606436	3.23192	Nsbp1	nucleosome binding protein 1	50887	NM_016710
10347741	3.21593	Mogat1	monoacylglycerol O-acyltransferase 1	68393	NM_026713
10503172	3.2068	Chd7	chromodomain helicase DNA binding protein 7	320790	NM_001081417
10390691	3.20389	Nr1d1|Thra	nuclear receptor subfamily 1, group D, member 1 | thyroid hormone receptor alpha	217166 | 21833	NM_145434
10574532	3.18825	Ces2	carboxylesterase 2	234671	NM_145603
10452658	3.18487	Smchd1	SMC hinge domain containing 1	74355	NM_028887
10523151	3.18427	Cxcl1	chemokine (C-X-C motif) ligand 1	14825	NM_008176
10582337	3.18395	BC039210		234839
10402730	3.17944	Ppp1r13b	protein phosphatase 1, regulatory (inhibitor) subunit 13B	21981	NM_011625
10492426	3.1772	Acsf2	acyl-CoA synthetase family member 2	264895
10503174	3.17081	Chd7	chromodomain helicase DNA binding protein 7	320790	NM_001081417
10390032	3.17004	Acsf2	acyl-CoA synthetase family member 2	264895	NM_153807
10549222	3.16154	Bcat1	branched chain aminotransferase 1, cytosolic	12035	NM_007532|NM_001024468
10460585	3.1583	Fosl1	fos-like antigen 1	14283	NM_010235
10353346	3.15537	Pkhd1	polycystic kidney and hepatic disease 1	241035	NM_153179
10561031	3.15224	Lipe|4933403G17Rik	lipase, hormone sensitive | RIKEN cDNA 4933403G17 gene	16890 | 71060	NM_010719|NM_001039507
10516551	3.14262	S100pbp	S100P binding protein	74648	NM_029036
10394699	3.14118	Rock2	Rho-associated coiled-coil containing protein kinase 2	19878	NM_009072
10513666	3.13761	Akna	AT-hook transcription factor	100182	NM_001045514
10523563	3.13188	Cds1	CDP-diacylglycerol synthase 1	74596	NM_173370
10354191	3.12712	Rnf149	ring finger protein 149	67702	NM_001033135
10382462	3.12476	Slc9a3r1	solute carrier family 9 (sodium/hydrogen exchanger), member 3 regulator 1	26941	NM_012030
10363905	3.12417	Zwint	ZW10 interactor	52696	NM_025635
10427026	3.10611	Grasp	GRP1 (general receptor for phosphoinositides 1)-associated scaffold protein	56149	NM_019518
10512156	3.10317	Aqp3	aquaporin 3	11828	NM_016689
10587554	3.09738	Tpbg	trophoblast glycoprotein	21983	NM_011627
10403108	3.08347	Hmgn2|LOC100041826|LOC100042405|LOC100044482|LOC637089	high mobility group nucleosomal binding domain 2 | similar to high mobility group nucleosomal binding domain 2 | similar to Nonhistone chromosomal protein HMG-17 (High-mobility group nucleosome binding domain 2)	15331 | 100041826 | 100042405 | 100044482 | 637089	NM_016957
10503196	3.0829	Chd7	chromodomain helicase DNA binding protein 7	320790	NM_001081417
10593413	3.08072	2310030G06Rik	RIKEN cDNA 2310030G06 gene	66952
10545001	3.07441	Ppm1k	protein phosphatase 1K (PP2C domain containing)	243382	NM_175523
10494060	3.0672	Mrpl9	mitochondrial ribosomal protein L9	78523	NM_030116
10550660	3.06205	Ppp1r13l	protein phosphatase 1, regulatory (inhibitor) subunit 13 like	333654	NM_001010836
10346960	3.05998	Ccnyl1	cyclin Y-like 1	227210	NM_001097644
10460787	3.05455	Atg2a	ATG2 autophagy related 2 homolog A (S. cerevisiae)	329015	NM_194348
10528268	3.0471	Ptpn12	protein tyrosine phosphatase, non-receptor type 12	19248	NM_011203
10470564	3.04181	Ralgds	ral guanine nucleotide dissociation stimulator	19730	NM_009058
10391918	3.03731	Plekhm1	pleckstrin homology domain containing, family M (with RUN domain) member 1	353047	NM_183034
10506225	3.03356	Cachd1|LOC100047857	cache domain containing 1 | similar to Cache domain containing 1	320508 | 100047857	NM_198037
10444824	3.02604	H2-Q6	histocompatibility 2, Q region locus 6	110557	NM_207648
10447065	3.02093	AW061290		381110	NM_201361
10472782	3.01778	Hat1	histone aminotransferase 1	107435	NM_026115
10412298	3.01777	Itga1	integrin alpha 1	109700	NM_001033228
10503188	3.01396	Chd7	chromodomain helicase DNA binding protein 7	320790	NM_001081417
10465185	3.01157	Ehbp1l1	EH domain binding protein 1-like 1	114601	NM_001114597|NM_053252|NM_001114596|NM_001114595
10565547	2.99753	Pcf11	cleavage and polyadenylation factor subunit homolog (S. cerevisiae)	74737	NM_029078
10546056	2.99576	Rab43	RAB43, member RAS oncogene family	69834	NM_001039394|NM_133717
10452701	2.98884	Smchd1	SMC hinge domain containing 1	74355	NM_028887
10425923	2.98658	3110048E14Rik	RIKEN cDNA 3110048E14 gene	73225
10580782	2.98551	Dok4	docking protein 4	114255	NM_053246
10471424	2.98539	C230093N12Rik	RIKEN cDNA C230093N12 gene	98952	NM_153560
10406757	2.9766	Col4a3bp	collagen, type IV, alpha 3 (Goodpasture antigen) binding protein	68018	NM_023420
10527332	2.96845	Nptx2	neuronal pentraxin 2	53324	NM_016789
10364702	2.96127	Midn	midnolin	59090	NM_021565
10398859	2.95491	Adssl1	adenylosuccinate synthetase like 1	11565	NM_007421
10491300	2.95177	Skil	SKI-like	20482	NM_011386|NM_001039090
10414360	2.94871	Lgals3	lectin, galactose binding, soluble 3	16854	NM_010705
10520950	2.94551	Pdlim1	PDZ and LIM domain 1 (elfin)	54132	NM_016861
10546855	2.94151	Srgap3	SLIT-ROBO Rho GTPase activating protein 3	259302	NM_080448
10450367	2.93435	Hspa1b|Hspa1a	heat shock protein 1B | heat shock protein 1A	15511 | 193740	NM_010478
10469151	2.93401	Itih5	inter-alpha (globulin) inhibitor H5	209378	NM_172471
10492335	2.93199	Rap2b	RAP2B, member of RAS oncogene family	74012	NM_028712
10431974	2.92825	Rapgef3	Rap guanine nucleotide exchange factor (GEF) 3	223864	NM_144850
10507905	2.92804	Pou3f1	POU domain, class 3, transcription factor 1	18991	NM_011141
10584317	2.92643	Esam1	endothelial cell-specific adhesion molecule	69524	NM_027102
10499168	2.92264	Kirrel	kin of IRRE like (Drosophila)	170643	NM_130867
10426110	2.92149	Pim3	proviral integration site 3	223775	NM_145478
10538356	2.9114	Chn2	chimerin (chimaerin) 2	69993	NM_023543
10349100	2.90384	LOC626075	similar to high mobility group nucleosomal binding domain 2	626075	XR_033564
10393449	2.90205	Socs3	suppressor of cytokine signaling 3	12702	NM_007707
10503359	2.89447	C430048L16Rik	RIKEN cDNA C430048L16 gene	77604	NM_198957
10345580	2.89214	Inpp4a	inositol polyphosphate-4-phosphatase, type I	269180	NM_030266|NM_172971
10473024	2.87058	Agps	alkylglycerone phosphate synthase	228061	NM_172666
10495675	2.86936	F3	coagulation factor III	14066	NM_010171
10358677	2.86933	1200016B10Rik	RIKEN cDNA 1200016B10 gene	66875	NM_025819
10460696	2.8513	Slc25a45	solute carrier family 25, member 45	107375	NM_134154
10494761	2.84599	Vtcn1	V-set domain containing T cell activation inhibitor 1	242122	NM_178594
10482030	2.84415	Stom	stomatin	13830	NM_013515
10354389	2.84373	Slc39a10	solute carrier family 39 (zinc transporter), member 10	227059	NM_172653
10555389	2.84336	Ucp2	uncoupling protein 2 (mitochondrial, proton carrier)	22228	NM_011671
10352125	2.83665	ENSMUSG00000055831		791357
10549276	2.83593	Bhlhb3	basic helix-loop-helix domain containing, class B3	79362	NM_024469
10467420	2.83282	Pdlim1	PDZ and LIM domain 1 (elfin)	54132	NM_016861
10398996	2.83109	Crip2	cysteine rich protein 2	68337	NM_024223
10412657	2.82426
10503218	2.8234	Chd7	chromodomain helicase DNA binding protein 7	320790	NM_001081417
10479979	2.8227
10503182	2.81783	Chd7	chromodomain helicase DNA binding protein 7	320790	NM_001081417
10579468	2.81299	2410004L22Rik	RIKEN cDNA 2410004L22 gene	76478
10584891	2.80758	Fxyd2	FXYD domain-containing ion transport regulator 2	11936	NM_007503|NM_052823
10385941	2.80741	Tnip1	TNFAIP3 interacting protein 1	57783	NM_021327
10594661	2.80693	Tpm1	tropomyosin 1, alpha	22003	NM_024427
10536931	2.80537	Ahcyl2	S-adenosylhomocysteine hydrolase-like 2	74340	NM_021414
10362676	2.80392	Cdc2l6	cell division cycle 2-like 6 (CDK8-like)	78334	NM_198164
10595924	2.79431	Pik3cb	phosphatidylinositol 3-kinase, catalytic, beta polypeptide	74769	NM_029094
10552276	2.78379	Ube2h	ubiquitin-conjugating enzyme E2H	22214	NM_009459
10467258	2.7801	Fer1l3	fer-1-like 3, myoferlin (C. elegans)	226101	NM_001099634
10503190	2.76525	Chd7	chromodomain helicase DNA binding protein 7	320790	NM_001081417
10416215	2.76077	Loxl2	lysyl oxidase-like 2	94352	NM_033325
10570068	2.75964	Col4a2	collagen, type IV, alpha 2	12827	NM_009932
10585301	2.75729	Rdx	radixin	19684	NM_009041|NM_001104616|NM_001104617
10492355	2.75536	Mme	membrane metallo endopeptidase	17380	NM_008604
10479379	2.75172	Slco4a1	solute carrier organic anion transporter family, member 4a1	108115	NM_148933
10503178	2.75061	Chd7	chromodomain helicase DNA binding protein 7	320790	NM_001081417
10432939	2.74805	Csad	cysteine sulfinic acid decarboxylase	246277	NM_144942
10539517	2.74547	Dysf	dysferlin	26903	NM_021469|NM_001077694
10543686	2.74468	Ube2h	ubiquitin-conjugating enzyme E2H	22214	NM_009459
10554445	2.73832	Prc1	protein regulator of cytokinesis 1	233406	NM_145150
10367919	2.73782	Stx11	syntaxin 11	74732
10435162	2.73405	Lrch3	leucine-rich repeats and calponin homology (CH) domain containing 3	70144	NM_001081255
10541532	2.73118	Foxj2	forkhead box J2	60611	NM_021899
10489912	2.72659	Tmem189	transmembrane protein 189	407243	NM_145538
10351825	2.72067	Tagln2	transgelin 2	21346	NM_178598
10480381	2.71997	Arhgap21	Rho GTPase activating protein 21	71435	NM_001081364
10560459	2.71565	Vasp	vasodilator-stimulated phosphoprotein	22323	NM_009499
10432636	2.7149	BC004728		207818	NM_174992|NM_001033872
10575160	2.71317	Nfat5	nuclear factor of activated T-cells 5	54446	NM_133957|NM_018823
10432236	2.70844	Rnd1	Rho family GTPase 1	223881	NM_172612
10544629	2.70241	Tra2a	transformer 2 alpha homolog (Drosophila)	101214	NM_198102
10462853	2.69838	Cyp26a1	cytochrome P450, family 26, subfamily a, polypeptide 1	13082	NM_007811
10441313	2.69476	5830404H04Rik	RIKEN cDNA 5830404H04 gene	207781
10524703	2.69326	Pxn	paxillin	19303	NM_011223|NM_133915
10470283	2.69238	Egfl7	EGF-like domain 7	353156	NM_198724|NM_178444|NM_198725
10465106	2.68199	Ovol1	OVO homolog-like 1 (Drosophila)	18426	NM_019935
10489484	2.67869	Sdc4	syndecan 4	20971	NM_011521
10487722	2.67795	Slc4a11	solute carrier family 4, sodium bicarbonate transporter-like, member 11	269356	NM_001081162
10565532	2.67717	Ankrd42	ankyrin repeat domain 42	73845	NM_028665
10573790	2.67263	Nod2	nucleotide-binding oligomerization domain containing 2	257632	NM_145857
10408081	2.67202	Hist1h1b	histone cluster 1, H1b	56702	NM_020034
10585586	2.67184	Ube2s|LOC100048381	ubiquitin-conjugating enzyme E2S | similar to Ubiquitin-conjugating enzyme E2S	77891 | 100048381	NM_133777
10560481	2.66506	Fosb	FBJ osteosarcoma oncogene B	14282	NM_008036
10514128	2.66047	1810054D07Rik	RIKEN cDNA 1810054D07 gene	69863	NM_027238
10517996	2.6575	Plekhm2	pleckstrin homology domain containing, family M (with RUN domain) member 2	69582
10559676	2.65469	Ube2s|LOC100048381	ubiquitin-conjugating enzyme E2S | similar to Ubiquitin-conjugating enzyme E2S	77891 | 100048381	NM_133777
10418410	2.65407	Prkcd	protein kinase C, delta	18753	NM_011103
10408576	2.6436	Serpinb9c	serine (or cysteine) peptidase inhibitor, clade B, member 9c	20707	NM_011453
10453272	2.64141	Zfp36l2	zinc finger protein 36, C3H type-like 2	12193	NM_001001806
10447056	2.64037	Qpct	glutaminyl-peptide cyclotransferase (glutaminyl cyclase)	70536	NM_027455
10495781	2.63843	Bcar3	breast cancer anti-estrogen resistance 3	29815	NM_013867
10569273	2.63564	2700078K21Rik	RIKEN cDNA 2700078K21 gene	101513	NM_028308
10585381	2.63552	Slc35f2	solute carrier family 35, member F2	72022	NM_028060
10409345	2.63454	Cltb	clathrin, light polypeptide (Lcb)	74325	NM_028870
10562563	2.63402	Ccne1	cyclin E1	12447	NM_007633
10551336	2.62683	Numbl	numb-like	18223	NM_010950
10347748	2.62608	Acsl3|Utp14b	acyl-CoA synthetase long-chain family member 3 | UTP14, U3 small nucleolar ribonucleoprotein, homolog B (yeast)	74205 | 195434	NM_028817|NM_001033606|NM_001001981
10455259	2.62525	Arhgap26	Rho GTPase activating protein 26	71302	NM_175164
10535956	2.62291	Stard13	StAR-related lipid transfer (START) domain containing 13	243362	NM_146258
10503176	2.61747	Chd7	chromodomain helicase DNA binding protein 7	320790	NM_001081417
10576971	2.61678	Irs2	insulin receptor substrate 2	384783	NM_001081212
10600936	2.61663	Efnb1	ephrin B1	13641	NM_010110
10503194	2.61428	Chd7	chromodomain helicase DNA binding protein 7	320790	NM_001081417
10405263	2.61426	4732471D19Rik	RIKEN cDNA 4732471D19 gene	319719	NM_176987
10445061	2.60686	Rnf39	ring finger protein 39	386454	NM_001099632
10429802	2.60521	Plec1	plectin 1	18810	NM_011117|NM_201393|NM_201394|NM_201385|NM_201386|NM_201387|NM_201388|NM_201389|NM_201390|NM_201391|NM_201392
10489391	2.60509	Ada	adenosine deaminase	11486	NM_007398
10546853	2.60201	Srgap3	SLIT-ROBO Rho GTPase activating protein 3	259302	NM_080448
10441422	2.60056	Zdhhc14	zinc finger, DHHC domain containing 14	224454	NM_146073
10373778	2.59611	Morc2a	microrchidia 2A	74522	NM_198162
10546760	2.59277	Ddx3x	DEAD/H (Asp-Glu-Ala-Asp/His) box polypeptide 3, X-linked	13205
10414325	2.59127	Cgrrf1	cell growth regulator with ring finger domain 1	68755	NM_026832
10504664	2.58987
10477970	2.58952	Src	Rous sarcoma oncogene	20779	NM_009271|NM_001025395
10437773	2.58524
10569437	2.58348	Phlda2	pleckstrin homology-like domain, family A, member 2	22113	NM_009434
10591739	2.58235	Acp5	acid phosphatase 5, tartrate resistant	11433	NM_001102404|NM_007388|NM_001102405
10520862	2.58185	Fosl2	fos-like antigen 2	14284	NM_008037
10374453	2.57716	Glul	glutamate-ammonia ligase (glutamine synthetase)	14645
10554240	2.57694	Isg20	interferon-stimulated protein	57444	NM_020583|NM_001113527
10503208	2.57647	Chd7	chromodomain helicase DNA binding protein 7	320790	NM_001081417
10535979	2.57501	Rfc3	replication factor C (activator 1) 3	69263	NM_027009
10515836	2.57287	Ccnb1	cyclin B1	268697
10597758	2.57018	Axud1	AXIN1 up-regulated 1	215418	NM_153287
10434925	2.56545	Hes1	hairy and enhancer of split 1 (Drosophila)	15205	NM_008235
10517336	2.56241	Clic4	chloride intracellular channel 4 (mitochondrial)	29876	NM_013885
10461251	2.55318	1110067I12Rik	RIKEN cDNA 1110067I12 gene	68852	NM_001013019
10357676	2.55193	Pctk3	PCTAIRE-motif protein kinase 3	18557	NM_008795
10516487	2.54781	Gjb4	gap junction protein, beta 4	14621	NM_008127
10478884	2.54524	Snai1	snail homolog 1 (Drosophila)	20613	NM_011427
10414514	2.54437	Pnp1	purine-nucleoside phosphorylase 1	18950	NM_013632
10538640	2.54309	Abcg2	ATP-binding cassette, sub-family G (WHITE), member 2	26357	NM_011920
10401359	2.53672	Dpf3	D4, zinc and double PHD fingers, family 3	70127	NM_058212
10467068	2.53605	Sgms1	sphingomyelin synthase 1	208449	NM_144792
10427235	2.53508	Prr13	proline rich 13	66151	NM_025385
10489891	2.53461	B4galt5	UDP-Gal:betaGlcNAc beta 1,4-galactosyltransferase, polypeptide 5	56336	NM_019835
10503214	2.5346	Chd7	chromodomain helicase DNA binding protein 7	320790	NM_001081417
10494023	2.53356	Rorc	RAR-related orphan receptor gamma	19885	NM_011281
10523468	2.53005	Bmp2k	BMP2 inducible kinase	140780	NM_080708
10546510	2.52825	Lrig1	leucine-rich repeats and immunoglobulin-like domains 1	16206	NM_008377
10480027	2.52715	Zbtb2	zinc finger and BTB domain containing 2	381990	NM_001033466
10391061	2.52579	Krt16	keratin 16	16666	NM_008470
10396205	2.52497	Arid4a	AT rich interactive domain 4A (Rbp1 like)	238247	NM_001081195
10348471	2.52005	Mlph	melanophilin	171531	NM_053015
10598107	2.51891	Taf1a	TATA box binding protein (Tbp)-associated factor, RNA polymerase I, A	21339	NM_021466
10586491	2.51714	Dapk2	death-associated kinase 2	13143	NM_010019
10504662	2.51208
10582378	2.51036
10346607	2.50926	Fzd7	frizzled homolog 7 (Drosophila)	14369	NM_008057
10575291	2.50894	Zfp821	zinc finger protein 821	75871	NM_029468
10503186	2.50769	Chd7	chromodomain helicase DNA binding protein 7	320790	NM_001081417
10398795	2.50725	A530050D06Rik	RIKEN cDNA A530050D06 gene	104816	NM_001081169
10423293	2.50706	Myo10	myosin X	17909	NM_019472
10447602	2.50323	Ezr|LOC100044177	ezrin | hypothetical protein LOC100044177	22350 | 100044177	NM_009510
10444407	2.50076	Ager	advanced glycosylation end product-specific receptor	11596	NM_007425
10574220	2.49792	Cx3cl1	chemokine (C-X3-C motif) ligand 1	20312	NM_009142
10479047	2.49693	Pck1	phosphoenolpyruvate carboxykinase 1, cytosolic	18534	NM_011044
10514133	2.49671	1810054D07Rik	RIKEN cDNA 1810054D07 gene	69863	NM_027238
10421250	2.49443	9930012K11Rik	RIKEN cDNA 9930012K11 gene	268759	NM_001004155|NM_001112735
10439455	2.49356	Adprh	ADP-ribosylarginine hydrolase	11544	NM_007414
10530287	2.49322	Apbb2	amyloid beta (A4) precursor protein-binding, family B, member 2	11787	NM_009686
10391146	2.48909	Acly	ATP citrate lyase	104112	NM_134037
10368947	2.48176	Aim1	absent in melanoma 1	11630	NM_172393
10509178	2.47601	Ddefl1	development and differentiation enhancing factor-like 1	230837	NM_001008232
10556456	2.476	2610024B07Rik	RIKEN cDNA 2610024B07 gene	269987
10503170	2.47584	Chd7	chromodomain helicase DNA binding protein 7	320790	NM_001081417
10502655	2.47507	Cyr61	cysteine rich protein 61	16007	NM_010516
10414527	2.47358	Pnp2|Pnp1	purine-nucleoside phosphorylase 2 | purine-nucleoside phosphorylase 1	667034 | 18950	NM_001123371|NM_013632
10544199	2.47256	Dennd2a	DENN/MADD domain containing 2A	209773	NM_172477
10461369	2.47177	Ahnak	AHNAK nucleoprotein (desmoyokin)	66395	NM_009643|NM_001039959
10408113	2.4708	Hist1h4i|LOC100041230|Hist1h4c|Hist1h4d|Hist1h4f|Hist1h4j|Hist1h4k|Hist1h4m|Hist4h4|Hist1h4a|Hist1h4b|Hist1h4h|Hist2h4	histone cluster 1, H4i | similar to histone H4 | histone cluster 1, H4c | histone cluster 1, H4d | histone cluster 1, H4f | histone cluster 1, H4j | histone cluster 1, H4k | histone cluster 1, H4m | histone cluster 4, H4 | histone cluster 1, H4a | histone cluster 1, H4b | histone cluster 1, H4h | histone cluster 2, H4	319158 | 100041230 | 319155 | 319156 | 319157 | 319159 | 319160 | 319161 | 320332 | 326619 | 326620 | 69386 | 97122	NM_175656
10448811	2.47034	Cramp1l	Crm, cramped-like (Drosophila)	57354	NM_020608
10517116	2.46966	Rps6ka1	ribosomal protein S6 kinase polypeptide 1	20111	NM_009097
10354816	2.46946	Clk1	CDC-like kinase 1	12747	NM_001042634|NM_009905
10422436	2.46769	Dock9	dedicator of cytokinesis 9	105445	NM_001081039
10431894	2.46751	Slc38a2	solute carrier family 38, member 2	67760	NM_175121
10462587	2.46455	Stambpl1	Stam binding protein like 1	76630	NM_029682
10509965	2.46283	Epha2	Eph receptor A2	13836	NM_010139
10558880	2.4612	Eps8l2	EPS8-like 2	98845	NM_133191
10563338	2.45987	Myd116	myeloid differentiation primary response gene 116	17872	NM_008654
10460841	2.45963	Cdc42bpg	CDC42 binding protein kinase gamma (DMPK-like)	240505
10493850	2.45796	Sprr2a|LOC100042514	small proline-rich protein 2A | hypothetical protein LOC100042514	20755 | 100042514	NM_011468
10370931	2.45562	Mknk2	MAP kinase-interacting serine/threonine kinase 2	17347	NM_021462
10461930	2.45515	D030056L22Rik	RIKEN cDNA D030056L22 gene	225995	NM_177640
10357051	2.44982	Kdsr	3-ketodihydrosphingosine reductase	70750	NM_027534
10565612	2.44791	1810020D17Rik	RIKEN cDNA 1810020D17 gene	66273
10569646	2.44742	Ccnd1	cyclin D1	12443	NM_007631
10350753	2.44677	Glul	glutamate-ammonia ligase (glutamine synthetase)	14645	NM_008131
10439218	2.4441	Pdia5	protein disulfide isomerase associated 5	72599	NM_028295
10503184	2.44068	Chd7	chromodomain helicase DNA binding protein 7	320790	NM_001081417
10503200	2.43969	Chd7	chromodomain helicase DNA binding protein 7	320790	NM_001081417
10508788	2.43367	Ahdc1	AT hook, DNA binding motif, containing 1	230793	NM_146155
10504817	2.43316	Tgfbr1	transforming growth factor, beta receptor I	21812	NM_009370
10519555	2.43248	Abcb1b	ATP-binding cassette, sub-family B (MDR/TAP), member 1B	18669	NM_011075
10441987	2.43165	Chd1	chromodomain helicase DNA binding protein 1	12648	NM_007690
10465244	2.43005	Malat1	metastasis associated lung adenocarcinoma transcript 1 (non-coding RNA)	72289	NR_002847
10511309	2.42613	9930005F22Rik	RIKEN cDNA 9930005F22 gene	435821
10547469	2.42328	Hsn2	hereditary sensory neuropathy, type II	406236	NM_001037155
10493820	2.42106	S100a6	S100 calcium binding protein A6 (calcyclin)	20200	NM_011313
10416657	2.4202	Elf1	E74-like factor 1	13709	NM_007920
10383360	2.41875	Ccdc137	coiled-coil domain containing 137	67291	NM_152807
10388310	2.41732	Garnl4	GTPase activating RANGAP domain-like 4	380711	NM_001015046
10462539	2.41666
10556442	2.41252	Tead1	TEA domain family member 1	21676	NM_009346
10569102	2.40763	Irf7	interferon regulatory factor 7	54123	NM_016850
10562576	2.40692	Plekhf1	pleckstrin homology domain containing, family F (with FYVE domain) member 1	72287	NM_024413
10431170	2.40457	5031439G07Rik	RIKEN cDNA 5031439G07 gene	223739	NM_001033273
10494924	2.40424	Trim33	tripartite motif-containing 33	94093	NM_053170|NM_001079830
10400926	2.40356	Rtn1	reticulon 1	104001	NM_153457|NM_001007596
10367215	2.40272	Apon	apolipoprotein N	28194	NM_133996
10437945	2.40224	Mcm4	minichromosome maintenance deficient 4 homolog (S. cerevisiae)	17217	NM_008565
10380840	2.39939	Crkrs	Cdc2-related kinase, arginine/serine-rich	69131	NM_001109626|NM_026952|NM_001109628
10537062	2.39754	Mest	mesoderm specific transcript	17294	NM_008590
10449284	2.39721	Dusp1	dual specificity phosphatase 1	19252	NM_013642
10364984	2.39609	Zbtb7a	zinc finger and BTB domain containing 7a	16969	NM_010731
10482249	2.39486	Nr6a1	nuclear receptor subfamily 6, group A, member 1	14536	NM_010264
10378893	2.39075	1300007F04Rik	RIKEN cDNA 1300007F04 gene	67477	NM_026185
10400844	2.38697	Pygl	liver glycogen phosphorylase	110095	NM_133198
10598798	2.38664	Utx	ubiquitously transcribed tetratricopeptide repeat gene, X chromosome	22289	NM_009483
10376950	2.38627	Pmp22	peripheral myelin protein	18858	NM_008885
10399036	2.38575
10541216	2.38506	Jarid1a	jumonji, AT rich interactive domain 1A (Rbp2 like)	214899
10508115	2.38329	Stk40	serine/threonine kinase 40	74178	NM_028800
10420338	2.38254	Pspc1	paraspeckle protein 1	66645	NM_025682
10491599	2.38179
10380823	2.3797	Lasp1	LIM and SH3 protein 1	16796	NM_010688
10592160	2.37729	EG627480		627480	XM_892150
10347888	2.37549	Ccl20	chemokine (C-C motif) ligand 20	20297	NM_016960
10412562	2.37324	Flnb	filamin, beta	286940	NM_134080
10598848	2.37245	Phf16	PHD finger protein 16	382207	NM_199317
10446833	2.3711	Birc6	baculoviral IAP repeat-containing 6	12211	NM_007566
10585099	2.37015	Usp28	ubiquitin specific peptidase 28	235323	NM_175482
10376496	2.36999	Jmjd4	jumonji domain containing 4	194952	NM_178659
10503222	2.36916	Chd7	chromodomain helicase DNA binding protein 7	320790	NM_001081417
10404069	2.36831	Hist1h1a	histone cluster 1, H1a	80838	NM_030609
10369738	2.36635	Sirt1	sirtuin 1 (silent mating type information regulation 2, homolog) 1 (S. cerevisiae)	93759	NM_019812
10444788	2.36483	H2-Q1|H2-Q2	histocompatibility 2, Q region locus 1 | histocompatibility 2, Q region locus 2	15006 | 15013	NM_010390
10503206	2.3644	Chd7	chromodomain helicase DNA binding protein 7	320790	NM_001081417
10425763	2.36389	Cyp2d9	cytochrome P450, family 2, subfamily d, polypeptide 9	13105	NM_010006
10536827	2.362	Ccdc136	coiled-coil domain containing 136	232664
10359235	2.35862	Rasal2	RAS protein activator like 2	226525	NM_177644
10564211	2.35318	Snrpn|Snurf	small nuclear ribonucleoprotein N | SNRPN upstream reading frame	20646 | 84704	NM_013670|NM_033174|NM_001082961|NM_001082962
10510260	2.3528	Nppb	natriuretic peptide precursor type B	18158	NM_008726
10408850	2.35144	Nedd9	neural precursor cell expressed, developmentally down-regulated gene 9	18003	NM_001111324|NM_017464
10540795	2.35038	Irak2	interleukin-1 receptor-associated kinase 2	108960	NM_172161|NM_001113553
10454039	2.34961	Impact	imprinted and ancient	16210	NM_008378
10387791	2.34901	Slc16a13	solute carrier family 16 (monocarboxylic acid transporters), member 13	69309	NM_172371
10420957	2.34626	Ptk2b	PTK2 protein tyrosine kinase 2 beta	19229	NM_172498
10481092	2.34438	Agpat2	1-acylglycerol-3-phosphate O-acyltransferase 2 (lysophosphatidic acid acyltransferase, beta)	67512	NM_026212
10444957	2.34237	Ppp1r10	protein phosphatase 1, regulatory subunit 10	52040	NM_175934
10439955	2.33994	Gm1752	gene model 1752, (NCBI)	385658	XM_925022
10570957	2.33503	Sfrp1	secreted frizzled-related protein 1	20377	NM_013834
10353549	2.3343	4921533L14Rik	RIKEN cDNA 4921533L14 gene	68187
10519012	2.33269	Arhgef16	Rho guanine nucleotide exchange factor (GEF) 16	230972	NM_001112744
10357878	2.3314	Adora1	adenosine A1 receptor	11539	NM_001008533|NM_001039510
10522712	2.32968	Rest	RE1-silencing transcription factor	19712	NM_011263
10604844	2.32818	Sms	spermine synthase	20603	XR_031970
10427131	2.32598	Soat2	sterol O-acyltransferase 2	223920	NM_146064
10517666	2.32443	Otud3	OTU domain containing 3	73162
10401891	2.32173	Ston2	stonin 2	108800	NM_175367
10408087	2.31843	RP23-38E20.1|LOC665622|Hist1h2bj|Hist1h2bk|Hist1h2bl|Hist1h2bn|Hist1h2bm|Hist1h2bh|Hist1h2bf|Hist1h2bb|Hist1h2be|Hist1h2bg|Hist1h2bc|LOC100046213	H2b histone family, member A | H2b histone family member | histone cluster 1, H2bj | histone cluster 1, H2bk | histone cluster 1, H2bl | histone cluster 1, H2bn | histone cluster 1, H2bm | histone cluster 1, H2bh | histone cluster 1, H2bf | histone cluster 1, H2bb | histone cluster 1, H2be | histone cluster 1, H2bg | histone cluster 1, H2bc | similar to Hist1h2bj protein	665596 | 665622 | 319183 | 319184 | 319185 | 319187 | 319186 | 319182 | 319180 | 319178 | 319179 | 319181 | 68024 | 100046213	NM_001097979|NM_001110555|NM_178198|NM_175665|NM_178199|NM_178201|NM_178200|NM_178197|NM_178195
10403959	2.31774	RP23-38E20.1|LOC665622|Hist1h2bj|Hist1h2bk|Hist1h2bl|Hist1h2bn|Hist1h2bm|Hist1h2bh|Hist1h2bf|Hist1h2bb|Hist1h2be|Hist1h2bg|Hist1h2bc|LOC100046213	H2b histone family, member A | H2b histone family member | histone cluster 1, H2bj | histone cluster 1, H2bk | histone cluster 1, H2bl | histone cluster 1, H2bn | histone cluster 1, H2bm | histone cluster 1, H2bh | histone cluster 1, H2bf | histone cluster 1, H2bb | histone cluster 1, H2be | histone cluster 1, H2bg | histone cluster 1, H2bc | similar to Hist1h2bj protein	665596 | 665622 | 319183 | 319184 | 319185 | 319187 | 319186 | 319182 | 319180 | 319178 | 319179 | 319181 | 68024 | 100046213	NM_001097979|NM_001110555|NM_178198|NM_175665|NM_178199|NM_178201|NM_178200|NM_178197|NM_178195
10561004	2.31631	Erf	Ets2 repressor factor	13875	NM_010155
10539873	2.31532	Gata2	GATA binding protein 2	14461	NM_008090
10456988	2.314	Pard6g	par-6 partitioning defective 6 homolog gamma (C. elegans)	93737	NM_053117
10438530	2.314	Clcn2	chloride channel 2	12724	NM_009900
10428308	2.31193	ENSMUSG00000072615		100038726
10565570	2.30621	4632434I11Rik	RIKEN cDNA 4632434I11 gene	74041	NM_001080995
10567289	2.30458	Syt17	synaptotagmin XVII	110058	NM_138649
10479311	2.30454	Ss18l1	synovial sarcoma translocation gene on chromosome 18-like 1	269397	NM_178750
10444821	2.30256	H2-Q8	histocompatibility 2, Q region locus 8	15019	NM_023124
10546706	2.30183	Rybp	RING1 and YY1 binding protein	56353	NM_019743
10541112	2.29985	Hnrpf	heterogeneous nuclear ribonucleoprotein F	98758
10491595	2.29949
10508465	2.29638	Marcksl1	MARCKS-like 1	17357	NM_010807
10562084	2.29243	2310022K01Rik	RIKEN cDNA 2310022K01 gene	71909
10357191	2.29194	Ptpn4	protein tyrosine phosphatase, non-receptor type 4	19258	NM_019933
10441680	2.29145	Pde10a	phosphodiesterase 10A	23984	NM_011866
10503192	2.28254	Chd7	chromodomain helicase DNA binding protein 7	320790	NM_001081417
10448094	2.28253	Lnpep	leucyl/cystinyl aminopeptidase	240028	NM_172827
10497199	2.28223	Tmem189	transmembrane protein 189	407243	NM_145538
10413517	2.27855	Chdh	choline dehydrogenase	218865	NM_175343|NM_172264
10540241	2.27848	Arl6ip5	ADP-ribosylation factor-like 6 interacting protein 5	65106	NM_022992
10592201	2.27773	Chek1	checkpoint kinase 1 homolog (S. pombe)	12649	NM_007691
10433887	2.27767	Pkp2	plakophilin 2	67451	NM_026163
10435075	2.27685	Tfrc	transferrin receptor	22042	NM_011638
10403948	2.27582	Hist1h2bn|Hist1h2bk|Hist1h2bl|Hist1h2bh|Hist1h2bj|Hist1h2bf|Hist1h2bm|Hist1h2bb|Hist1h2be|Hist1h2bg|RP23-38E20.1|LOC665622|Hist1h2bc|LOC100046213	histone cluster 1, H2bn | histone cluster 1, H2bk | histone cluster 1, H2bl | histone cluster 1, H2bh | histone cluster 1, H2bj | histone cluster 1, H2bf | histone cluster 1, H2bm | histone cluster 1, H2bb | histone cluster 1, H2be | histone cluster 1, H2bg | H2b histone family, member A | H2b histone family member | histone cluster 1, H2bc | similar to Hist1h2bj protein	319187 | 319184 | 319185 | 319182 | 319183 | 319180 | 319186 | 319178 | 319179 | 319181 | 665596 | 665622 | 68024 | 100046213	NM_178201|NM_175665|NM_178199|NM_178197|NM_178198|NM_178195|NM_178200
10408070	2.27512	Hist1h2bl|Hist1h2bk|Hist1h2bm|Hist1h2bj|Hist1h2bn|Hist1h2bf|Hist1h2bh|Hist1h2bb|Hist1h2be|Hist1h2bg|RP23-38E20.1|LOC665622|Hist1h2bc|LOC100046213	histone cluster 1, H2bl | histone cluster 1, H2bk | histone cluster 1, H2bm | histone cluster 1, H2bj | histone cluster 1, H2bn | histone cluster 1, H2bf | histone cluster 1, H2bh | histone cluster 1, H2bb | histone cluster 1, H2be | histone cluster 1, H2bg | H2b histone family, member A | H2b histone family member | histone cluster 1, H2bc | similar to Hist1h2bj protein	319185 | 319184 | 319186 | 319183 | 319187 | 319180 | 319182 | 319178 | 319179 | 319181 | 665596 | 665622 | 68024 | 100046213	NM_178199|NM_175665|NM_178200|NM_178198|NM_178201|NM_178195|NM_178197
10521090	2.27351	Tacc3	transforming, acidic coiled-coil containing protein 3	21335	NM_001040435
10403978	2.2731	LOC665622|Hist1h2bk|Hist1h2bl|Hist1h2bj|Hist1h2bn|Hist1h2bm|Hist1h2bh|Hist1h2bf|LOC100046213	H2b histone family member | histone cluster 1, H2bk | histone cluster 1, H2bl | histone cluster 1, H2bj | histone cluster 1, H2bn | histone cluster 1, H2bm | histone cluster 1, H2bh | histone cluster 1, H2bf | similar to Hist1h2bj protein	665622 | 319184 | 319185 | 319183 | 319187 | 319186 | 319182 | 319180 | 100046213	NM_175665|NM_178199|NM_178198|NM_178201|NM_178200|NM_178197|NM_178195
10473022	2.27143	Plp2	proteolipid protein 2	18824	NM_019755
10607524	2.27055	Sms|LOC671878	spermine synthase | similar to spermine synthase	20603 | 671878	NM_009214
10441115	2.26875	Brwd1	bromodomain and WD repeat domain containing 1	93871	NM_145125|NM_001103179|NM_176928
10378902	2.26476	Nufip2	nuclear fragile X mental retardation protein interacting protein 2	68564	NM_001024205
10487847	2.26117	1700037H04Rik	RIKEN cDNA 1700037H04 gene	67326
10434645	2.2611	Senp2	SUMO/sentrin specific peptidase 2	75826	NM_029457
10354588	2.2599	Stk17b	serine/threonine kinase 17b (apoptosis-inducing)	98267	NM_133810
10377467	2.25908	Hes7	hairy and enhancer of split 7 (Drosophila)	84653	NM_033041
10470248	2.25766	Gpsm1	G-protein signalling modulator 1 (AGS3-like, C. elegans)	67839	NM_153410
10503161	2.25446	Chd7	chromodomain helicase DNA binding protein 7	320790	NM_001081417
10458767	2.25364	Trim36	tripartite motif-containing 36	28105	NM_178872
10408280	2.25318	Lrrc16a	leucine rich repeat containing 16A	68732	NM_026825
10455602	2.25166	Dmxl1	Dmx-like 1	240283	NM_001081371
10531100	2.25149	Sult1d1	sulfotransferase family 1D, member 1	53315	NM_016771
10399061	2.25057	D12Ertd551e	DNA segment, Chr 12, ERATO Doi 551, expressed	52635	NM_028731
10461391	2.2501	Pcna	proliferating cell nuclear antigen	18538	NM_011045
10487930	2.2501	Pcna	proliferating cell nuclear antigen	18538	NM_011045
10447130	2.24892	AW548124|LOC100048505	expressed sequence AW548124 | similar to Expressed sequence AW548124	106522 | 100048505
10441270	2.24792	Ripk4	receptor-interacting serine-threonine kinase 4	72388	NM_023663
10545835	2.24661	1700040I03Rik	RIKEN cDNA 1700040I03 gene	73327
10404152	2.24529	6330500D04Rik	RIKEN cDNA 6330500D04 gene	193385	NM_029679|NM_001080381|NM_178658
10528484	2.24053	Srpk2	serine/arginine-rich protein specific kinase 2	20817	NM_009274
10579234	2.23984	Upf1	UPF1 regulator of nonsense transcripts homolog (yeast)	19704	NM_001122829|NM_030680
10544829	2.23838	Jazf1	JAZF zinc finger 1	231986	NM_173406
10520250	2.23733	Nub1	negative regulator of ubiquitin-like proteins 1	53312	NM_016736
10450369	2.23649	Hspa1a	heat shock protein 1A	193740	NM_010479
10587871	2.23608	Paqr9	progestin and adipoQ receptor family member IX	75552	NM_198414
10586505	2.23425	Herc1	hect (homologous to the E6-AP (UBE3A) carboxyl terminus) domain and RCC1 (CHC1)-like domain (RLD) 1	235439
10458534	2.23322	Pcdh1	protocadherin 1	75599	NM_029357
10528008	2.23062	Steap2	six transmembrane epithelial antigen of prostate 2	74051	NM_001103157|NM_028734|NM_001103156
10398814	2.22926	Kif26a	kinesin family member 26A	668303	NM_001097621
10440953	2.22761	Donson	downstream neighbor of SON	60364	NM_021720
10606195	2.22697	Rnf12	ring finger protein 12	19820	NM_011276
10386633	2.22672	Gtlf3a	gene trap locus F3a	24082
10403980	2.22413	LOC665622|Hist1h2bj|Hist1h2bk|Hist1h2bl|Hist1h2bm|Hist1h2bn|LOC100046213|Hist1h2bf	H2b histone family member | histone cluster 1, H2bj | histone cluster 1, H2bk | histone cluster 1, H2bl | histone cluster 1, H2bm | histone cluster 1, H2bn | similar to Hist1h2bj protein | histone cluster 1, H2bf	665622 | 319183 | 319184 | 319185 | 319186 | 319187 | 100046213 | 319180	NM_178198|NM_175665|NM_178199|NM_178200|NM_178201|NM_178197|NM_178195
10404049	2.22391	Hist2h3b|Hist2h3c1|Hist1h3d|Hist1h3b|Hist1h3e|Hist1h3f|Hist1h3c|Hist2h3c2|Hist1h3h|Hist1h3i|Hist1h3a|Hist1h3g	histone cluster 2, H3b | histone cluster 2, H3c1 | histone cluster 1, H3d | histone cluster 1, H3b | histone cluster 1, H3e | histone cluster 1, H3f | histone cluster 1, H3c | histone cluster 2, H3c2 | histone cluster 1, H3h | histone cluster 1, H3i | histone cluster 1, H3a | histone cluster 1, H3g	319154 | 15077 | 319149 | 319150 | 319151 | 260423 | 319148 | 97114 | 319152 | 319153 | 360198 | 97908	NM_178215|NM_019469|NM_178204|NM_178203|NM_178205
10487480	2.22213	Bub1	budding uninhibited by benzimidazoles 1 homolog (S. cerevisiae)	12235	NM_001113179|NM_009772
10376813	2.21615	Specc1	sperm antigen with calponin homology and coiled-coil domains 1	432572	NM_001029936
10426016	2.21496	Gtse1	G two S phase expressed protein 1	29870	NM_013882
10579731	2.21417	Med26	mediator complex subunit 26	70625	NM_027485
10490903	2.213	Car13	carbonic anhydrase 13	71934	NM_024495
10433445	2.21197	Abat	4-aminobutyrate aminotransferase	268860	NM_172961
10380381	2.21131	Tob1	transducer of ErbB-2.1	22057	NM_009427
10482500	2.21046	Rnd3	Rho family GTPase 3	74194	NM_028810
10366983	2.20691	Tmem194	transmembrane protein 194	210035	NM_001113211|NM_173732
10379989	2.20633	1110001A07Rik	RIKEN cDNA 1110001A07 gene	66140
10545458	2.20622	Tcf3	transcription factor 3	21415	NM_001079822|NM_009332
10498531	2.20228	Ccnl1	cyclin L1	56706	NM_019937
10578109	2.20076	Ubxd6	UBX domain containing 6	108159	NM_178648
10369704	2.20003	Hnrph3	heterogeneous nuclear ribonucleoprotein H3	432467	NM_001079824
10561401	2.19993	Supt5h	suppressor of Ty 5 homolog (S. cerevisiae)	20924	NM_013676
10488322	2.19785	A230067G21Rik	RIKEN cDNA A230067G21 gene	241694	NM_001033348
10437160	2.19685	Ets2	E26 avian leukemia oncogene 2, 3' domain	23872	NM_011809
10385511	2.19455	Psme2|Psme2b-ps	proteasome (prosome, macropain) 28 subunit, beta | protease (prosome, macropain) 28 subunit beta B, pseudogene	19188 | 621823	NM_011190|NM_001029855
10416793	2.19441	Uchl3	ubiquitin carboxyl-terminal esterase L3 (ubiquitin thiolesterase)	50933	NM_016723
10528527	2.19424	AB030242		84652	NM_053090
10598723	2.19338	Ddx3x	DEAD/H (Asp-Glu-Ala-Asp/His) box polypeptide 3, X-linked	13205	NM_010028
10584941	2.19252	Bace1	beta-site APP cleaving enzyme 1	23821	NM_011792
10513256	2.19225	Lpar1	lysophosphatidic acid receptor 1	14745	NM_010336|NM_172989
10552508	2.19194	Klk7	kallikrein related-peptidase 7 (chymotryptic, stratum corneum)	23993	NM_011872
10588899	2.19093	Gpx1	glutathione peroxidase 1	14775	NM_008160
10522503	2.1909	Pdgfra	platelet derived growth factor receptor, alpha polypeptide	18595	NM_011058|NM_001083316
10456764	2.19045	Smad2	MAD homolog 2 (Drosophila)	17126	NM_010754
10349876	2.1872	Plekha6	pleckstrin homology domain containing, family A member 6	240753	NM_182930
10426065	2.18701	Tbc1d22a	TBC1 domain family, member 22a	223754	NM_145476
10530319	2.18695	Atp8a1	ATPase, aminophospholipid transporter (APLT), class I, type 8A, member 1	11980	NM_001038999|NM_009727
10376899	2.18694	Trim16|Fbxw10	tripartite motif-containing 16 | F-box and WD-40 domain protein 10	94092 | 213980	NM_053169
10443332	2.18514	Ppard	peroxisome proliferator activator receptor delta	19015	NM_011145
10508376	2.18434	Trim62	tripartite motif-containing 62	67525	NM_178110
10359677	2.18369	Blzf1	basic leucine zipper nuclear factor 1	66352	NM_025505
10420023	2.18257	1500005A01Rik	RIKEN cDNA 1500005A01 gene	85308
10511226	2.18206	Centb5	centaurin, beta 5	140500	NM_207223
10441620	2.18044	Fgfr1op	Fgfr1 oncogene partner	75296	NM_201230
10345037	2.17997	Paqr8	progestin and adipoQ receptor family member VIII	74229	NM_028829
10440794	2.17977	2610039C10Rik	RIKEN cDNA 2610039C10 gene	66578	NM_025642
10498446	2.17802	Gpr149|LOC666967	G protein-coupled receptor 149 | similar to chloride intracellular channel 4 (mitochondrial)	229357 | 666967	XR_032077
10598976	2.17671	Timp1	tissue inhibitor of metalloproteinase 1	21857	NM_001044384|NM_011593
10459576	2.17367	Cep76	centrosomal protein 76	225659	NM_001081073
10567626	2.17307	Gga2	golgi associated, gamma adaptin ear containing, ARF binding protein 2	74105	NM_028758
10464529	2.17012	Tcirg1	T-cell, immune regulator 1, ATPase, H+ transporting, lysosomal V0 protein A3	27060	NM_016921
10562331	2.16936	Uba2	ubiquitin-like modifier activating enzyme 2	50995	NM_016682
10581625	2.16845	2400003C14Rik	RIKEN cDNA 2400003C14 gene	71955
10404067	2.16692	Hist1h4b|Hist1h4m|Hist1h4a|Hist1h4c|Hist1h4f|LOC100041230|Hist1h4d|Hist1h4i|Hist1h4j|Hist1h4k|Hist4h4|Hist1h4h|Hist2h4	histone cluster 1, H4b | histone cluster 1, H4m | histone cluster 1, H4a | histone cluster 1, H4c | histone cluster 1, H4f | similar to histone H4 | histone cluster 1, H4d | histone cluster 1, H4i | histone cluster 1, H4j | histone cluster 1, H4k | histone cluster 4, H4 | histone cluster 1, H4h | histone cluster 2, H4	326620 | 319161 | 326619 | 319155 | 319157 | 100041230 | 319156 | 319158 | 319159 | 319160 | 320332 | 69386 | 97122	NM_178193|NM_175657|NM_178192|NM_178208|NM_175655
10385893	2.16642	Slc22a4	solute carrier family 22 (organic cation transporter), member 4	30805	NM_019687
10403957	2.1646	Hist1h4m|Hist1h4b|Hist1h4i|Hist1h4a|Hist1h4f|LOC100041230|Hist1h4c|Hist1h4d|Hist1h4j|Hist1h4k|Hist4h4|Hist1h4h|Hist2h4	histone cluster 1, H4m | histone cluster 1, H4b | histone cluster 1, H4i | histone cluster 1, H4a | histone cluster 1, H4f | similar to histone H4 | histone cluster 1, H4c | histone cluster 1, H4d | histone cluster 1, H4j | histone cluster 1, H4k | histone cluster 4, H4 | histone cluster 1, H4h | histone cluster 2, H4	319161 | 326620 | 319158 | 326619 | 319157 | 100041230 | 319155 | 319156 | 319159 | 319160 | 320332 | 69386 | 97122	NM_175657|NM_178193|NM_175656|NM_178192|NM_175655
10408092	2.16393	Hist1h4m|Hist1h4b|Hist1h4i|Hist1h4a|Hist1h4f|LOC100041230|Hist1h4c|Hist1h4d|Hist1h4j|Hist1h4k|Hist4h4|Hist1h4h|Hist2h4	histone cluster 1, H4m | histone cluster 1, H4b | histone cluster 1, H4i | histone cluster 1, H4a | histone cluster 1, H4f | similar to histone H4 | histone cluster 1, H4c | histone cluster 1, H4d | histone cluster 1, H4j | histone cluster 1, H4k | histone cluster 4, H4 | histone cluster 1, H4h | histone cluster 2, H4	319161 | 326620 | 319158 | 326619 | 319157 | 100041230 | 319155 | 319156 | 319159 | 319160 | 320332 | 69386 | 97122	NM_175657|NM_178193|NM_175656|NM_178192|NM_175655
10404065	2.16263	Hist2h3b|Hist2h3c1|Hist1h3b|Hist1h3d|Hist1h3e|Hist1h3f|Hist1h3c|Hist2h3c2|Hist1h3h|Hist1h3i|Hist1h3a|Hist1h3g	histone cluster 2, H3b | histone cluster 2, H3c1 | histone cluster 1, H3b | histone cluster 1, H3d | histone cluster 1, H3e | histone cluster 1, H3f | histone cluster 1, H3c | histone cluster 2, H3c2 | histone cluster 1, H3h | histone cluster 1, H3i | histone cluster 1, H3a | histone cluster 1, H3g	319154 | 15077 | 319150 | 319149 | 319151 | 260423 | 319148 | 97114 | 319152 | 319153 | 360198 | 97908	NM_178215|NM_019469|NM_178203|NM_178204|NM_178205
10504658	2.16071
10376358	2.15992	Sh3bp5l	SH3 binding domain protein 5 like	79566	NM_024480
10400357	2.15924	Baz1a	bromodomain adjacent to zinc finger domain 1A	217578
10508759	2.15796	Rpa2	replication protein A2	19891	NM_011284
10408210	2.15789	Hist1h2bf|Hist1h2bl|Hist1h2bk|Hist1h2bh|Hist1h2bn|Hist1h2bm|Hist1h2bj|Hist1h2bb|Hist1h2be|Hist1h2bg|RP23-38E20.1|LOC665622|Hist1h2bc|LOC100046213	histone cluster 1, H2bf | histone cluster 1, H2bl | histone cluster 1, H2bk | histone cluster 1, H2bh | histone cluster 1, H2bn | histone cluster 1, H2bm | histone cluster 1, H2bj | histone cluster 1, H2bb | histone cluster 1, H2be | histone cluster 1, H2bg | H2b histone family, member A | H2b histone family member | histone cluster 1, H2bc | similar to Hist1h2bj protein	319180 | 319185 | 319184 | 319182 | 319187 | 319186 | 319183 | 319178 | 319179 | 319181 | 665596 | 665622 | 68024 | 100046213	NM_178195|NM_178199|NM_175665|NM_178197|NM_178201|NM_178200|NM_178198
10559516	2.1569	Rdh13	retinol dehydrogenase 13 (all-trans and 9-cis)	108841	NM_175372
10376021	2.15687	2008-09-01	septin 8	20362	NM_033144
10514466	2.15452	Jun		16476	NM_010591
10400095	2.1517	Ifrd1	interferon-related developmental regulator 1	15982	NM_013562
10408200	2.14974	Hist1h4f|LOC100041230|Hist1h4c|Hist1h4d|Hist1h4i|Hist1h4j|Hist1h4k|Hist1h4m|Hist4h4|Hist1h4a|Hist1h4b|Hist1h4h|Hist2h4	histone cluster 1, H4f | similar to histone H4 | histone cluster 1, H4c | histone cluster 1, H4d | histone cluster 1, H4i | histone cluster 1, H4j | histone cluster 1, H4k | histone cluster 1, H4m | histone cluster 4, H4 | histone cluster 1, H4a | histone cluster 1, H4b | histone cluster 1, H4h | histone cluster 2, H4	319157 | 100041230 | 319155 | 319156 | 319158 | 319159 | 319160 | 319161 | 320332 | 326619 | 326620 | 69386 | 97122	NM_175655
10517609	2.14821	Cda	cytidine deaminase	72269	NM_028176
10604763	2.14797	Arpc1b	actin related protein 2/3 complex, subunit 1B	11867
10517287	2.14701	Man1c1	mannosidase, alpha, class 1C, member 1	230815	NM_207237
10400984	2.14675	Tmem30b	transmembrane protein 30B	238257	NM_178715
10345174	2.14427
10352119	2.1435	5830417C01Rik	RIKEN cDNA 5830417C01 gene	78825	NM_024282
10555438	2.14278	Fchsd2	FCH and double SH3 domains 2	207278	NM_199012
10375820	2.14248	Clk4	CDC like kinase 4	12750	NM_007714
10466248	2.14228	Stx3	syntaxin 3	20908	NM_001025307|NM_011502|NM_152220
10361995	2.14048	2610016C23Rik	RIKEN cDNA 2610016C23 gene	71804	NM_027930
10592001	2.14035	St14	suppression of tumorigenicity 14 (colon carcinoma)	19143	NM_011176
10547009	2.14014	Vgll4	vestigial like 4 (Drosophila)	232334	NM_177683
10503168	2.14007	Chd7	chromodomain helicase DNA binding protein 7	320790	NM_001081417
10517053	2.139	2300002D11Rik	RIKEN cDNA 2300002D11 gene	69539	NM_001081156
10467153	2.13719	Slc16a12	solute carrier family 16 (monocarboxylic acid transporters), member 12	240638	NM_172838
10556350	2.13716	Usp47	ubiquitin specific peptidase 47	74996	NM_133758
10421046	2.13616	Dock5	dedicator of cytokinesis 5	68813	NM_177780
10568332	2.13582	Prss8	protease, serine, 8 (prostasin)	76560	NM_133351
10427895	2.13512	Basp1	brain abundant, membrane attached signal protein 1	70350	NM_027395
10434003	2.13484	Crkl	v-crk sarcoma virus CT10 oncogene homolog (avian)-like	12929	NM_007764
10408239	2.12925	Hist2h3b|Hist2h3c1|Hist1h3c|Hist1h3b|Hist1h3d|Hist1h3e|Hist1h3f|Hist2h3c2|Hist1h3h|Hist1h3i|Hist1h3a|Hist1h3g	histone cluster 2, H3b | histone cluster 2, H3c1 | histone cluster 1, H3c | histone cluster 1, H3b | histone cluster 1, H3d | histone cluster 1, H3e | histone cluster 1, H3f | histone cluster 2, H3c2 | histone cluster 1, H3h | histone cluster 1, H3i | histone cluster 1, H3a | histone cluster 1, H3g	319154 | 15077 | 319148 | 319150 | 319149 | 319151 | 260423 | 97114 | 319152 | 319153 | 360198 | 97908	NM_178215|NM_019469|NM_175653|NM_178203|NM_178204|NM_178205
10408246	2.128	Hist1h3a|Hist2h3b|Hist2h3c1|Hist1h3i|Hist1h3b|Hist1h3d|Hist1h3e|Hist1h3h|Hist1h3g|Hist1h3f|Hist1h3c|Hist2h3c2	histone cluster 1, H3a | histone cluster 2, H3b | histone cluster 2, H3c1 | histone cluster 1, H3i | histone cluster 1, H3b | histone cluster 1, H3d | histone cluster 1, H3e | histone cluster 1, H3h | histone cluster 1, H3g | histone cluster 1, H3f | histone cluster 1, H3c | histone cluster 2, H3c2	360198 | 319154 | 15077 | 319153 | 319150 | 319149 | 319151 | 319152 | 97908 | 260423 | 319148 | 97114	NM_013550|NM_178215|NM_019469|NM_178207|NM_178203|NM_178204|NM_178205
10408202	2.1277	Hist2h3b|Hist1h3e|Hist1h3b|Hist1h3d|Hist2h3c1|Hist1h3f|Hist1h3c|Hist2h3c2|Hist1h3h|Hist1h3i|Hist1h3a|Hist1h3g	histone cluster 2, H3b | histone cluster 1, H3e | histone cluster 1, H3b | histone cluster 1, H3d | histone cluster 2, H3c1 | histone cluster 1, H3f | histone cluster 1, H3c | histone cluster 2, H3c2 | histone cluster 1, H3h | histone cluster 1, H3i | histone cluster 1, H3a | histone cluster 1, H3g	319154 | 319151 | 319150 | 319149 | 15077 | 260423 | 319148 | 97114 | 319152 | 319153 | 360198 | 97908	NM_178215|NM_178205|NM_178203|NM_178204|NM_019469
10510305	2.12737	Frap1	FK506 binding protein 12-rapamycin associated protein 1	56717	NM_020009
10491601	2.12539	4932438A13Rik	RIKEN cDNA 4932438A13 gene	229227
10437516	2.12527	Ppl	periplakin	19041	NM_008909
10428814	2.12488	Anxa13	annexin A13	69787	NM_027211
10600688	2.12284	Map3k7ip3	mitogen-activated protein kinase kinase kinase 7 interacting protein 3	66724	NM_025729
10487441	2.1228	Mal	myelin and lymphocyte protein, T-cell differentiation protein	17153	NM_010762
10604393	2.12159	Elf4	E74-like factor 4 (ets domain transcription factor)	56501	NM_019680
10403941	2.12122	Hist2h3b|Hist2h3c1|Hist1h3h|Hist1h3b|Hist1h3d|Hist1h3e|Hist1h3i|Hist1h3a|Hist1h3g|Hist1h3f|Hist1h3c|Hist2h3c2	histone cluster 2, H3b | histone cluster 2, H3c1 | histone cluster 1, H3h | histone cluster 1, H3b | histone cluster 1, H3d | histone cluster 1, H3e | histone cluster 1, H3i | histone cluster 1, H3a | histone cluster 1, H3g | histone cluster 1, H3f | histone cluster 1, H3c | histone cluster 2, H3c2	319154 | 15077 | 319152 | 319150 | 319149 | 319151 | 319153 | 360198 | 97908 | 260423 | 319148 | 97114	NM_178215|NM_019469|NM_178206|NM_178203|NM_178204|NM_178205
10388938	2.12077	Wsb1	WD repeat and SOCS box-containing 1	78889	NM_019653|NM_001042565
10477854	2.12064	Epb4.1l1	erythrocyte protein band 4.1-like 1	13821	NM_013510|NM_001003815|NM_001006664
10561431	2.11892	Plekhg2	pleckstrin homology domain containing, family G (with RhoGef domain) member 2	101497	NM_138752|NM_001083912
10408083	2.11868	Hist2h3b|Hist2h3c1|Hist1h3i|Hist1h3b|Hist1h3d|Hist1h3e|Hist1h3h|Hist1h3a|Hist1h3g|Hist1h3f|Hist1h3c|Hist2h3c2	histone cluster 2, H3b | histone cluster 2, H3c1 | histone cluster 1, H3i | histone cluster 1, H3b | histone cluster 1, H3d | histone cluster 1, H3e | histone cluster 1, H3h | histone cluster 1, H3a | histone cluster 1, H3g | histone cluster 1, H3f | histone cluster 1, H3c | histone cluster 2, H3c2	319154 | 15077 | 319153 | 319150 | 319149 | 319151 | 319152 | 360198 | 97908 | 260423 | 319148 | 97114	NM_178215|NM_019469|NM_178207|NM_178203|NM_178204|NM_178205
10544089	2.11868	Zc3hav1	zinc finger CCCH type, antiviral 1	78781	NM_028864
10373197	2.11867	Inhbc	inhibin beta-C	16325	NM_010565
10506335	2.11667	Pde4b	phosphodiesterase 4B, cAMP specific	18578	NM_019840
10466441	2.11645	Vps13a	vacuolar protein sorting 13A (yeast)	271564	NM_173028
10490672	2.11425	Arfrp1	ADP-ribosylation factor related protein 1	76688	NM_029702
10408952	2.113	Nup153	nucleoporin 153	218210	NM_175749
10517070	2.11282	Zdhhc18	zinc finger, DHHC domain containing 18	503610	NM_001017968
10461093	2.11211	Hrasls3	HRAS like suppressor 3	225845	NM_139269
10583732	2.1092	Ldlr	low density lipoprotein receptor	16835	NM_010700
10458430	2.10846	Diap1	diaphanous homolog 1 (Drosophila)	13367	NM_007858
10430489	2.10801	Pla2g6	phospholipase A2, group VI	53357	NM_016915
10427214	2.10735	Sp1	trans-acting transcription factor 1	20683	NM_013672
10348321	2.10709	Dgkd	diacylglycerol kinase, delta	227333
10580537	2.10627	Aktip	thymoma viral proto-oncogene 1 interacting protein	14339	NM_010241
10508217	2.10433	Sfpq	splicing factor proline/glutamine rich (polypyrimidine tract binding protein associated)	71514	NM_023603
10511498	2.10418	Plekhf2	pleckstrin homology domain containing, family F (with FYVE domain) member 2	71801	NM_175175
10421661	2.10162	Gtf2f2	general transcription factor IIF, polypeptide 2	68705	NM_026816
10346634	2.1009	Nol5	nucleolar protein 5	55989	NM_018868
10389339	2.09888	Usp32	ubiquitin specific peptidase 32	237898	NM_001029934
10533703	2.09729	Rsrc2	arginine/serine-rich coiled-coil 2	208606	NM_025438|NM_001005523|NM_001005525
10425632	2.09522	Xrcc6	X-ray repair complementing defective repair in Chinese hamster cells 6	14375	NM_010247
10435031	2.09489	Ubxd7	UBX domain containing 7	224111
10496580	2.09312	Gbp3	guanylate nucleotide binding protein 3	55932	NM_018734
10467979	2.09271	Scd1	stearoyl-Coenzyme A desaturase 1	20249	NM_009127
10349016	2.0913	2310035C23Rik	RIKEN cDNA 2310035C23 gene	227446	NM_173187|NM_029349
10397081	2.09105	Rbm25	RNA binding motif protein 25	67039	NM_027349
10436239	2.09082	Zbtb11	zinc finger and BTB domain containing 11	271377
10404028	2.09024	Hist1h3g|Hist2h3b|Hist2h3c1|Hist1h3h|Hist1h3b|Hist1h3d|Hist1h3e|Hist1h3i|Hist1h3a|Hist1h3f|Hist1h3c|Hist2h3c2	histone cluster 1, H3g | histone cluster 2, H3b | histone cluster 2, H3c1 | histone cluster 1, H3h | histone cluster 1, H3b | histone cluster 1, H3d | histone cluster 1, H3e | histone cluster 1, H3i | histone cluster 1, H3a | histone cluster 1, H3f | histone cluster 1, H3c | histone cluster 2, H3c2	97908 | 319154 | 15077 | 319152 | 319150 | 319149 | 319151 | 319153 | 360198 | 260423 | 319148 | 97114	NM_145073|NM_178215|NM_019469|NM_178206|NM_178203|NM_178204|NM_178205
10604019	2.09017	1810037I17Rik	RIKEN cDNA 1810037I17 gene	67704	NM_024461
10491607	2.09012	4932438A13Rik	RIKEN cDNA 4932438A13 gene	229227
10393320	2.08952	Ube2o	ubiquitin-conjugating enzyme E2O	217342	NM_173755
10378319	2.08914	P2rx5	purinergic receptor P2X, ligand-gated ion channel, 5	94045	NM_033321
10561453	2.08818	Zfp36	zinc finger protein 36	22695	NM_011756
10457585	2.0878
10520096	2.08624	Klhl7	kelch-like 7 (Drosophila)	52323	NM_026448
10550730	2.08525	Zfp296	zinc finger protein 296	63872	NM_022409
10591668	2.08371	Rgl3	ral guanine nucleotide dissociation stimulator-like 3	71746	NM_023622
10600210	2.0831	Slc6a8	solute carrier family 6 (neurotransmitter transporter, creatine), member 8	102857	NM_133987
10503210	2.0812	Chd7	chromodomain helicase DNA binding protein 7	320790	NM_001081417
10481540	2.08085	Fnbp1	formin binding protein 1	14269	NM_001038700|NM_019406
10490653	2.07996	Gmeb2	glucocorticoid modulatory element binding protein 2	229004	NM_198169
10599335	2.07909	Mcts1	malignant T cell amplified sequence 1	68995	NM_026902
10503202	2.07883	Chd7	chromodomain helicase DNA binding protein 7	320790	NM_001081417
10387138	2.07875	Usp43	ubiquitin specific peptidase 43	216835	NM_173754
10383502	2.07866	Slc16a3	solute carrier family 16 (monocarboxylic acid transporters), member 3	80879	NM_001038653|NM_030696|NM_001038654
10411552	2.07264	Bdp1	B double prime 1, subunit of RNA polymerase III transcription initiation factor IIIB	544971	NM_001081061
10400762	2.07233	Map4k5	mitogen-activated protein kinase kinase kinase kinase 5	399510	NM_201519
10557992	2.0715	Bag3	Bcl2-associated athanogene 3	29810	NM_013863
10452356	2.07136	Gpr108	G protein-coupled receptor 108	78308	NM_030084
10404975	2.06827	Id4	inhibitor of DNA binding 4	15904	NM_031166
10349081	2.06466	Phlpp	PH domain and leucine rich repeat protein phosphatase	98432
10533145	2.06454	Tpcn1	two pore channel 1	252972	NM_145853
10361956	2.06396	Mtap7	microtubule-associated protein 7	17761	NM_008635
10379689	2.06317	Taf15	TAF15 RNA polymerase II, TATA box binding protein (TBP)-associated factor	70439	NM_027427
10570855	2.06178	Plat	plasminogen activator, tissue	18791	NM_008872
10386582	2.06106	Top3a	topoisomerase (DNA) III alpha	21975	NM_009410
10462507	2.06057	Papss2	3'-phosphoadenosine 5'-phosphosulfate synthase 2	23972	NM_011864
10357239	2.0595	Tmem37	transmembrane protein 37	170706	NM_019432
10428561	2.05877	Rad21	RAD21 homolog (S. pombe)	19357	NM_009009
10493692	2.05781	Rab13	RAB13, member RAS oncogene family	68328	NM_026677
10530998	2.05778	Tmprss11f	transmembrane protease, serine 11f	243083	NM_178730
10391625	2.05625	Ubtf	upstream binding transcription factor, RNA polymerase I	21429	NM_011551|NM_001044383
10394862	2.05566	Ddef2	development and differentiation enhancing factor 2	211914	NM_001098168|NM_001004364
10523758	2.05479	Lrrc8b	leucine rich repeat containing 8 family, member B	433926	NM_001033550
10361075	2.05437	Flvcr1	feline leukemia virus subgroup C cellular receptor 1	226844	NM_001081259
10557742	2.05366	Fbxl19	F-box and leucine-rich repeat protein 19	233902	NM_172748
10361323	2.0521	Cnksr3	Cnksr family member 3	215748	NM_172546
10548128	2.05208	Tspan9	tetraspanin 9	109246	NM_175414
10382449	2.05161	Rab37	RAB37, member of RAS oncogene family	58222	NM_021411
10584835	2.05146	Mpzl3	myelin protein zero-like 3	319742	NM_176993|NM_001093749
10399710	2.05006	Rsad2	radical S-adenosyl methionine domain containing 2	58185	NM_021384
10493347	2.04946	Ash1l	ash1 (absent, small, or homeotic)-like (Drosophila)	192195	NM_138679
10472570	2.04861	Ppig	peptidyl-prolyl isomerase G (cyclophilin G)	228005	NM_001081086
10349782	2.04818	Nuak2	NUAK family, SNF1-like kinase, 2	74137	NM_028778
10463155	2.04769	Gm340	gene model 340, (NCBI)	381224
10486203	2.04707	Inoc1	INO80 complex homolog 1 (S. cerevisiae)	68142	NM_026574
10584580	2.04535
10500021	2.04462	Cgn	cingulin	70737
10551355	2.04458	Sertad3	SERTA domain containing 3	170742	NM_133210
10565018	2.0441	Iqgap1	IQ motif containing GTPase activating protein 1	29875	NM_016721
10590452	2.04134	Abhd5	abhydrolase domain containing 5	67469	NM_026179
10527441	2.04033	Arpc1b	actin related protein 2/3 complex, subunit 1B	11867	NM_023142
10412082	2.03829	Gpbp1	GC-rich promoter binding protein 1	73274	NM_028487|NM_001122963
10430770	2.03824	Tob2	transducer of ERBB2, 2	57259	NM_020507
10585942	2.03775	Gramd2	GRAM domain containing 2	546134	NM_001033498
10500837	2.0377	Dclre1b	DNA cross-link repair 1B, PSO2 homolog (S. cerevisiae)	140917	NM_133865|NM_001025312
10494402	2.03764	Hist2h3c1|Hist2h3b|Hist2h3c2|Hist1h3b|Hist1h3d|Hist1h3e|Hist1h3f|Hist1h3c|Hist1h3h|Hist1h3i|Hist1h3a|Hist1h3g	histone cluster 2, H3c1 | histone cluster 2, H3b | histone cluster 2, H3c2 | histone cluster 1, H3b | histone cluster 1, H3d | histone cluster 1, H3e | histone cluster 1, H3f | histone cluster 1, H3c | histone cluster 1, H3h | histone cluster 1, H3i | histone cluster 1, H3a | histone cluster 1, H3g	15077 | 319154 | 97114 | 319150 | 319149 | 319151 | 260423 | 319148 | 319152 | 319153 | 360198 | 97908	NM_178216|NM_178215|NM_019469|NM_178203|NM_178204|NM_178205
10404053	2.03722	Hist1h2bc|Hist1h2bb|Hist1h2be|Hist1h2bg|RP23-38E20.1|LOC665622	histone cluster 1, H2bc | histone cluster 1, H2bb | histone cluster 1, H2be | histone cluster 1, H2bg | H2b histone family, member A | H2b histone family member	68024 | 319178 | 319179 | 319181 | 665596 | 665622	NM_023422
10377826	2.03551	Zmynd15	zinc finger, MYND-type containing 15	574428	NM_001029929
10360454	2.03422	Opn3	opsin 3	13603	NM_010098
10456501	2.02968	Rnmt	RNA (guanine-7-) methyltransferase	67897	NM_026440
10568115	2.02967	Mvp	major vault protein	78388	NM_080638
10400546	2.02939	Fbxo33	F-box protein 33	70611	NM_001033156
10529299	2.02728	Slbp	stem-loop binding protein	20492	NM_009193
10450126	2.02521	Brd2	bromodomain containing 2	14312	NM_001025387|NM_010238
10362499	2.02198	Frk	fyn-related kinase	14302	NM_010237
10382010	2.02163	Wdr68	WD repeat domain 68	71833	NM_027946
10590245	2.0205	Slc25a38	solute carrier family 25, member 38	208638	NM_144793
10589587	2.01993	Setd2	SET domain containing 2	235626	NM_001081340
10491619	2.01924	4932438A13Rik	RIKEN cDNA 4932438A13 gene	229227
10548817	2.01863	1100001H23Rik	RIKEN cDNA 1100001H23 gene	66857
10435821	2.01831	Nat13	N-acetyltransferase 13	72117	NM_028108
10489850	2.01788	Znfx1	zinc finger, NFX1-type containing 1	98999	NM_001033196
10378914	2.01771	Myo18a	myosin XVIIIa	360013	NM_011586
10530683	2.01713	Chic2	cysteine-rich hydrophobic domain 2	74277	NM_028850
10450819	2.01581	Znrd1	zinc ribbon domain containing, 1	66136	NM_023162
10375735	2.01514	Hnrph1	heterogeneous nuclear ribonucleoprotein H1	59013	NM_021510
10407392	2.01416	BC016423		105203	NM_134063
10378697	2.0127	Myo1c	myosin IC	17913	NM_008659|NM_001080775|NM_001080774
10583347	2.01233	Chordc1	cysteine and histidine-rich domain (CHORD)-containing, zinc-binding protein 1	66917	NM_025844
10355567	2.01202	Tmbim1	transmembrane BAX inhibitor motif containing 1	69660	NM_027154
10498284	2.01086	Wwtr1	WW domain containing transcription regulator 1	97064	NM_133784
10491597	2.01044
10522368	2.0099	Npal1	NIPA-like domain containing 1	70701	NM_001081205
10574572	2.00949	2210023G05Rik	RIKEN cDNA 2210023G05 gene	72361
10419261	2.00864	Bmp4	bone morphogenetic protein 4	12159	NM_007554
10443459	2.00739	Sfrs3	splicing factor, arginine/serine-rich 3 (SRp20)	20383	NM_013663
10491625	2.0065	4932438A13Rik	RIKEN cDNA 4932438A13 gene	229227
10583297	2.00607	Josd3	Josephin domain containing 3	75316	NM_029248|NM_027261
10447708	2.00565	Qk	quaking	19317	NM_021881
10471525	2.00492	Ptrh1	peptidyl-tRNA hydrolase 1 homolog (S. cerevisiae)	329384	NM_178595
10494405	2.00364	Hist2h3b|Hist2h3c1|Hist2h3c2|Hist1h3b|Hist1h3d|Hist1h3e|Hist1h3f|Hist1h3c|Hist1h3h|Hist1h3i|Hist1h3a|Hist1h3g	histone cluster 2, H3b | histone cluster 2, H3c1 | histone cluster 2, H3c2 | histone cluster 1, H3b | histone cluster 1, H3d | histone cluster 1, H3e | histone cluster 1, H3f | histone cluster 1, H3c | histone cluster 1, H3h | histone cluster 1, H3i | histone cluster 1, H3a | histone cluster 1, H3g	319154 | 15077 | 97114 | 319150 | 319149 | 319151 | 260423 | 319148 | 319152 | 319153 | 360198 | 97908	NM_178215|NM_019469|NM_178203|NM_178204|NM_178205
10384725	2.00305	Rel	reticuloendotheliosis oncogene	19696	NM_009044
10479041	2.00259	Rbm38	RNA binding motif protein 38	56190	NM_019547
10408074	2.00117	Hist1h4b|Hist1h4m|Hist1h4k|Hist1h4a|Hist1h4j|LOC100041230|Hist1h4c|Hist1h4d|Hist1h4f|Hist1h4i|Hist4h4|Hist1h4h|Hist2h4	histone cluster 1, H4b | histone cluster 1, H4m | histone cluster 1, H4k | histone cluster 1, H4a | histone cluster 1, H4j | similar to histone H4 | histone cluster 1, H4c | histone cluster 1, H4d | histone cluster 1, H4f | histone cluster 1, H4i | histone cluster 4, H4 | histone cluster 1, H4h | histone cluster 2, H4	326620 | 319161 | 319160 | 326619 | 319159 | 100041230 | 319155 | 319156 | 319157 | 319158 | 320332 | 69386 | 97122	NM_178193|NM_175657|NM_178211|NM_178192|NM_178210
10408243	2.00116	Hist1h4b|Hist1h4m|Hist1h4a|Hist1h4c|Hist1h4f|LOC100041230|Hist1h4d|Hist1h4i|Hist1h4j|Hist1h4k|Hist4h4|Hist1h4h|Hist2h4	histone cluster 1, H4b | histone cluster 1, H4m | histone cluster 1, H4a | histone cluster 1, H4c | histone cluster 1, H4f | similar to histone H4 | histone cluster 1, H4d | histone cluster 1, H4i | histone cluster 1, H4j | histone cluster 1, H4k | histone cluster 4, H4 | histone cluster 1, H4h | histone cluster 2, H4	326620 | 319161 | 326619 | 319155 | 319157 | 100041230 | 319156 | 319158 | 319159 | 319160 | 320332 | 69386 | 97122	NM_178193|NM_175657|NM_178192|NM_178208|NM_175655
10505791	-2.00011	BC057079		230393	NM_001081184
10584334	-2.00033	Siae	sialic acid acetylesterase	22619	NM_011734
10493267	-2.0009	Arhgef2	rho/rac guanine nucleotide exchange factor (GEF) 2	16800	NM_008487
10499425	-2.002	2700060E02Rik	RIKEN cDNA 2700060E02 gene	68045
10496373	-2.00213	Ddit4l	DNA-damage-inducible transcript 4-like	73284	NM_030143
10401713	-2.00216	Pomt2	protein-O-mannosyltransferase 2	217734	NM_153415
10522208	-2.00294	Uchl1	ubiquitin carboxy-terminal hydrolase L1	22223	NM_011670
10577164	-2.00333	Gas6	growth arrest specific 6	14456	NM_019521
10406852	-2.00394	Cnn3	calponin 3, acidic	71994
10384233	-2.00403	Tns3	tensin 3	319939	NM_001083587
10430358	-2.00481	C1qtnf6	C1q and tumor necrosis factor related protein 6	72709	NM_028331
10361152	-2.00727	Gstp2|Gstp1	glutathione S-transferase, pi 2 | glutathione S-transferase, pi 1	14869 | 14870	NM_181796|NM_013541
10582712	-2.00893	Egln1	EGL nine homolog 1 (C. elegans)	112405	NM_053207
10501676	-2.0107	Hiat1	hippocampus abundant gene transcript 1	15247	NM_008246
10357630	-2.01383	Srgap2	SLIT-ROBO Rho GTPase activating protein 2	14270	NM_001081011
10546791	-2.01486	Sumf1	sulfatase modifying factor 1	58911	NM_145937
10479902	-2.01518	Dhtkd1	dehydrogenase E1 and transketolase domain containing 1	209692	NM_001081131
10603573	-2.01622	Sytl5	synaptotagmin-like 5	236643	NM_177704
10568328	-2.01635	Vkorc1	vitamin K epoxide reductase complex, subunit 1	27973	NM_178600
10454192	-2.01757	Ttr	transthyretin	22139	NM_013697
10424860	-2.01949	D330001F17Rik	RIKEN cDNA D330001F17 gene	223658
10502214	-2.0202	Cyp2u1	cytochrome P450, family 2, subfamily u, polypeptide 1	71519
10417895	-2.02207	Ppp3cb	protein phosphatase 3, catalytic subunit, beta isoform	19056	NM_008914
10445826	-2.02229	Mocs1	molybdenum cofactor synthesis 1	56738	NM_020042|NM_028464
10407042	-2.02288	Dimt1	DIM1 dimethyladenosine transferase 1-like (S. cerevisiae)	66254	NM_025447
10458382	-2.02358	Cd14	CD14 antigen	12475	NM_009841
10526363	-2.02391	Por	P450 (cytochrome) oxidoreductase	18984	NM_008898
10523260	-2.02404	Shroom3	shroom family member 3	27428	NM_015756|NM_001077595|NM_001077596
10358259	-2.02545	Nek7	NIMA (never in mitosis gene a)-related expressed kinase 7	59125	NM_021605
10538253	-2.02571	Mpp6	membrane protein, palmitoylated 6 (MAGUK p55 subfamily member 6)	56524	NM_019939
10503643	-2.02701	1110007M04Rik	RIKEN cDNA 1110007M04 gene	68493	NM_026742
10359917	-2.02817	Hsd17b7	hydroxysteroid (17-beta) dehydrogenase 7	15490	NM_010476
10522004	-2.02915	0610040J01Rik	RIKEN cDNA 0610040J01 gene	76261	NM_029554
10559261	-2.02953	Cd81	CD 81 antigen	12520	NM_133655
10605256	-2.03078	Flna	filamin, alpha	192176	NM_010227
10576417	-2.03158	Galnt2	UDP-N-acetyl-alpha-D-galactosamine:polypeptide N-acetylgalactosaminyltransferase 2	108148	NM_139272
10496077	-2.03323	Agxt2l1	alanine-glyoxylate aminotransferase 2-like 1	71760	NM_027907
10436830	-2.034	Ifnar2	interferon (alpha and beta) receptor 2	15976	NM_010509|NM_001110498
10566488	-2.03417	Trim3	tripartite motif-containing 3	55992	NM_018880
10449581	-2.03575	Mtch1	mitochondrial carrier homolog 1 (C. elegans)	56462	NM_019880
10418004	-2.03668	Ap3m1	adaptor-related protein complex 3, mu 1 subunit	55946	NM_018829
10582584	-2.03682
10417273	-2.03757	Esd	esterase D/formylglutathione hydrolase	13885
10431564	-2.03802	Cpt1b|Chkb-cpt1b	carnitine palmitoyltransferase 1b, muscle | choline kinase beta, carnitine palmitoyltransferase 1b, muscle transcription unit	12895 | 100134861	NM_009948|NR_004843
10582582	-2.03822
10370376	-2.03894	Pfkl	phosphofructokinase, liver, B-type	18641	NM_008826
10382508	-2.03903	Ict1	immature colon carcinoma transcript 1	68572	NM_026729
10416451	-2.04098	Cpb2	carboxypeptidase B2 (plasma)	56373	NM_019775
10404412	-2.04118	Wrnip1	Werner helicase interacting protein 1	78903	NM_030215
10595630	-2.04283	Mthfs|LOC100039707	5, 10-methenyltetrahydrofolate synthetase | similar to 5, 10-methenyltetrahydrofolate synthetase	107885 | 100039707	NM_026829
10495651	-2.0469	Alg14	asparagine-linked glycosylation 14 homolog (yeast)	66789	NM_024178
10524052	-2.04768	Fgfrl1	fibroblast growth factor receptor-like 1	116701	NM_054071
10547752	-2.0485	EG317677		317677	NM_173864
10375503	-2.05	Trim7	tripartite motif-containing 7	94089	NM_053166
10495625	-2.0505	Dpyd	dihydropyrimidine dehydrogenase	99586	NM_170778
10590844	-2.05212	9030420J04Rik	RIKEN cDNA 9030420J04 gene	71544	XM_146632|XM_984736
10510687	-2.05282	Acot7	acyl-CoA thioesterase 7	70025	NM_133348
10592701	-2.05545	Tmem136	transmembrane protein 136	235300	NM_001034863
10504582	-2.05578	1300002K09Rik	RIKEN cDNA 1300002K09 gene	74152	NM_028788
10364375	-2.06007	Cstb	cystatin B	13014	NM_007793
10490845	-2.06031	Chmp4c|LOC100044854	chromatin modifying protein 4C | similar to chromatin modifying protein 4C	66371 | 100044854	NM_025519
10376007	-2.06053	Shroom1	shroom family member 1	71774	NM_027917
10365658	-2.0628	Uhrf1bp1l	UHRF1 (ICBP90) binding protein 1-like	75089	NM_029166
10560548	-2.06297	Gemin7	gem (nuclear organelle) associated protein 7	69731	NM_027189
10563191	-2.0645	Trpm4	transient receptor potential cation channel, subfamily M, member 4	68667	NM_175130
10406423	-2.06542	2900024O10Rik	RIKEN cDNA 2900024O10 gene	72852	NM_028372
10494551	-2.06654	Acp6	acid phosphatase 6, lysophosphatidic	66659	NM_019800
10355514	-2.06667	Tns1	tensin 1	21961
10550345	-2.06697	Strn4	striatin, calmodulin binding protein 4	97387	NM_133789|NM_001039878
10373950	-2.06702	Nipsnap1	4-nitrophenylphosphatase domain and non-neuronal SNAP25-like protein homolog 1 (C. elegans)	18082	NM_008698
10568247	-2.07181	Zfp688	zinc finger protein 688	69234	NM_026999
10431546	-2.07276	Tymp|Sco2	thymidine phosphorylase | SCO cytochrome oxidase deficient homolog 2 (yeast)	72962 | 100126824	NM_138302|NM_001111288
10557459	-2.07313	Mapk3	mitogen-activated protein kinase 3	26417	NM_011952
10497300	-2.07354	Zfand1	zinc finger, AN1-type domain 1	66361	NM_025512
10429160	-2.07497	St3gal1	ST3 beta-galactoside alpha-2,3-sialyltransferase 1	20442	NM_009177
10586064	-2.07574	Anp32a	acidic (leucine-rich) nuclear phosphoprotein 32 family, member A	11737	NM_009672
10403584	-2.07706	Nid1	nidogen 1	18073	NM_010917
10400941	-2.0777	Dhrs7	dehydrogenase/reductase (SDR family) member 7	66375	NM_025522
10360848	-2.07833	Mosc2	MOCO sulphurase C-terminal domain containing 2	67247	NM_133684
10538282	-2.07838	Cbx3	chromobox homolog 3 (Drosophila HP1 gamma)	12417	NM_007624
10385770	-2.08107	Olfr1372-ps1	olfactory receptor 1372, pseudogene 1	257871
10377847	-2.08442	Gltpd2	glycolipid transfer protein domain containing 2	216871	NM_146020
10587695	-2.08455	Mthfs|LOC100039707	5, 10-methenyltetrahydrofolate synthetase | similar to 5, 10-methenyltetrahydrofolate synthetase	107885 | 100039707	NM_026829
10563852	-2.08475	Nipa1	non imprinted in Prader-Willi/Angelman syndrome 1 homolog (human)	233280	NM_153578
10360840	-2.08519	Mosc1	MOCO sulphurase C-terminal domain containing 1	66112	NM_001081361
10496956	-2.0863	Pigk	phosphatidylinositol glycan anchor biosynthesis, class K	329777	NM_178016|NM_025662
10531488	-2.08717	Ccni	cyclin I	12453	NM_017367
10357516	-2.08717	C4bp	complement component 4 binding protein	12269	NM_007576
10434719	-2.08719	Kng1	kininogen 1	16644	NM_001102411|NM_023125|NM_001102412
10415248	-2.08781	Pck2	phosphoenolpyruvate carboxykinase 2 (mitochondrial)	74551	NM_028994
10513112	-2.08909	Epb4.1l4b	erythrocyte protein band 4.1-like 4b	54357	NM_019427
10395414	-2.09061	Tmem195	transmembrane protein 195	319660	NM_178767
10572679	-2.09231	Glt25d1	glycosyltransferase 25 domain containing 1	234407	NM_146211
10495659	-2.09353	Cnn3	calponin 3, acidic	71994	NM_028044
10458894	-2.0936	Lox	lysyl oxidase	16948	NM_010728
10575833	-2.09486	Hsd17b2	hydroxysteroid (17-beta) dehydrogenase 2	15486	NM_008290
10385814	-2.09642	Leap2	liver-expressed antimicrobial peptide 2	259301	NM_153069
10371321	-2.09844	Slc41a2	solute carrier family 41, member 2	338365	NM_177388
10595680	-2.10003	Tbc1d2b	TBC1 domain family, member 2B	67016	NM_194334
10503023	-2.10005	Cth	cystathionase (cystathionine gamma-lyase)	107869	NM_145953
10561162	-2.10403	Cyp2a22	cytochrome P450, family 2, subfamily a, polypeptide 22	233005	NM_001101467
10487748	-2.10408	4930402H24Rik	RIKEN cDNA 4930402H24 gene	228602
10601360	-2.10564	Atp7a	ATPase, Cu++ transporting, alpha polypeptide	11977	NM_001109757|NM_009726
10373157	-2.10574	Mars	methionine-tRNA synthetase	216443	NM_001003913
10549497	-2.10856	Tera	teratocarcinoma expressed, serine rich	56306	NM_019643
10507500	-2.10907	Slc6a9	solute carrier family 6 (neurotransmitter transporter, glycine), member 9	14664	NM_008135
10542836	-2.10929	Klhdc5	kelch domain containing 5	232539	NM_001081237
10434709	-2.10999	Hrg	histidine-rich glycoprotein	94175	NM_053176
10424670	-2.11062	Hemt1	hematopoietic cell transcript 1	15202	NM_010416
10495054	-2.112	Rhoc	ras homolog gene family, member C	11853	NM_007484
10381211	-2.11341	Naglu	alpha-N-acetylglucosaminidase (Sanfilippo disease IIIB)	27419	NM_013792
10436442	-2.1142	Tera	teratocarcinoma expressed, serine rich	56306	NM_019643
10460423	-2.1143	Spnb3	spectrin beta 3	20743	NM_021287
10406407	-2.11442	Arrdc3	arrestin domain containing 3	105171	NM_001042591
10454353	-2.11542	Mocos	molybdenum cofactor sulfurase	68591	NM_026779
10439895	-2.11699	Alcam	activated leukocyte cell adhesion molecule	11658	NM_009655
10397683	-2.117	Ttc8	tetratricopeptide repeat domain 8	76260	NM_198311|NM_029553
10360684	-2.11736	Ephx1	epoxide hydrolase 1, microsomal	13849	NM_010145
10407946	-2.11786	Stard3nl	STARD3 N-terminal like	76205	NM_024270
10427910	-2.11804	BC087945		432940	NM_001013792
10423548	-2.11951	Sdc2	syndecan 2	15529	NM_008304
10371332	-2.12184	Aldh1l2	aldehyde dehydrogenase 1 family, member L2	216188	NM_153543
10582094	-2.12492	Mbtps1	membrane-bound transcription factor peptidase, site 1	56453	NM_019709
10453867	-2.12492	Rbbp8	retinoblastoma binding protein 8	225182	NM_001081223
10552140	-2.12534	Cebpa	CCAAT/enhancer binding protein (C/EBP), alpha	12606	NM_007678
10501649	-2.12583	Rtcd1	RNA terminal phosphate cyclase domain 1	66368	NM_025517
10507177	-2.12595	Cyp4a31|RP23-118K16.4|LOC100044540	cytochrome P450, family 4, subfamily a, polypeptide 31 | cytochrome P450, family 4, subfamily a, polypeptide 32 | similar to cytochrome P450, family 4, subfamily a, polypeptide 10	666168 | 100040843 | 100044540
10544002	-2.12706	Creb3l2	cAMP responsive element binding protein 3-like 2	208647	NM_178661
10451458	-2.12724	Cnpy3	canopy 3 homolog (zebrafish)	72029	NM_028065
10529313	-2.12809	Letm1	leucine zipper-EF-hand containing transmembrane protein 1	56384	NM_019694
10385518	-2.1296	Tgtp|OTTMUSG00000005523	T-cell specific GTPase | predicted gene, OTTMUSG00000005523	21822 | 620913	NM_011579
10385533	-2.13022	Tgtp|OTTMUSG00000005523	T-cell specific GTPase | predicted gene, OTTMUSG00000005523	21822 | 620913	NM_011579
10551998	-2.13418
10472923	-2.13447	Ak3l1|LOC635960	adenylate kinase 3 alpha-like 1 | similar to adenylate kinase 4	11639 | 635960
10427471	-2.1359	Osmr	oncostatin M receptor	18414	NM_011019
10597883	-2.13671	Tmem16k	transmembrane protein 16K	102566	NM_133979
10362941	-2.13781	Prep	prolyl endopeptidase	19072	NM_011156
10426909	-2.13823	Letmd1	LETM1 domain containing 1	68614	NM_134093
10539692	-2.13916	Tgfa	transforming growth factor alpha	21802	NM_031199
10496466	-2.14062	Adh4	alcohol dehydrogenase 4 (class II), pi polypeptide	26876	NM_011996
10352242	-2.14199	Parp1	poly (ADP-ribose) polymerase family, member 1	11545	NM_007415
10526630	-2.14262	Trfr2	transferrin receptor 2	50765	NM_015799
10499909	-2.14611	2210420J11Rik	RIKEN cDNA 2210420J11 gene	78382
10442445	-2.14687	Dci	dodecenoyl-Coenzyme A delta isomerase (3,2 trans-enoyl-Coenyme A isomerase)	13177	NM_010023
10375951	-2.14967	9530068E07Rik	RIKEN cDNA 9530068E07 gene	213673	NM_153117
10399419	-2.15029	Tubb2b|Tubb2a-ps2	tubulin, beta 2b | tubulin, beta 2a, pseudogene 2	73710 | 627110	NM_023716|NR_003964
10407570	-2.15055	Zmynd11	zinc finger, MYND domain containing 11	66505	NM_144516
10412909	-2.15077	Fdft1	farnesyl diphosphate farnesyl transferase 1	14137
10448459	-2.15209	Tbc1d24	TBC1 domain family, member 24	224617	NM_173186
10438328	-2.15383	D16H22S680E	DNA segment, Chr 16, human D22S680E, expressed	27883
10587639	-2.15488	Nt5e	5' nucleotidase, ecto	23959	NM_011851
10549361	-2.15526	Tm7sf3	transmembrane 7 superfamily member 3	67623	NM_026281
10532241	-2.15531	Slc26a1	solute carrier family 26 (sulfate transporter), member 1	231583	NM_174870
10526381	-2.15688	Mdh2	malate dehydrogenase 2, NAD (mitochondrial)	17448	NM_008617
10511084	-2.15772	Nadk	NAD kinase	192185	NM_138671
10404376	-2.15775	Agtr1a	angiotensin II receptor, type 1a	11607	NM_177322
10502805	-2.15867	Ptgfr	prostaglandin F receptor	19220	NM_008966
10571891	-2.16099	Aadat	aminoadipate aminotransferase	23923	NM_011834
10519052	-2.16327	2810405K02Rik	RIKEN cDNA 2810405K02 gene	66469
10487453	-2.16336	Nphp1	nephronophthisis 1 (juvenile) homolog (human)	53885	NM_016902
10384572	-2.16372	1110067D22Rik	RIKEN cDNA 1110067D22 gene	216551	NM_173752
10397507	-2.1655	Gstz1	glutathione transferase zeta 1 (maleylacetoacetate isomerase)	14874	NM_010363
10475912	-2.1659	Tmem87b	transmembrane protein 87B	72477	NM_028248
10478341	-2.16646	Ift52	intraflagellar transport 52 homolog (Chlamydomonas)	245866	NM_172150
10504865	-2.16673	Invs	inversin	16348	NM_010569
10558274	-2.16795	C430003P19Rik	RIKEN cDNA C430003P19 gene	109359	NM_198017
10526566	-2.16821	Ephb4	Eph receptor B4	13846	NM_010144
10562523	-2.17988	zfp507	zinc finger protein 507	668501
10496001	-2.18764	Cfi	complement component factor i	12630	NM_007686
10361660	-2.18824	Lats1	large tumor suppressor	16798	NM_010690
10514532	-2.18931	Cyp2j5	cytochrome P450, family 2, subfamily j, polypeptide 5	13109	NM_010007
10540028	-2.19103	Klf15	Kruppel-like factor 15	66277	NM_023184
10546685	-2.1912	Eif4e3	eukaryotic translation initiation factor 4E member 3	66892	NM_025829
10449163	-2.19238	Pigq	phosphatidylinositol glycan anchor biosynthesis, class Q	14755	NM_011822
10463632	-2.19278	Tmem180	transmembrane protein 180	75146	NM_029186
10483809	-2.19402	Nfe2l2	nuclear factor, erythroid derived 2, like 2	18024	NM_010902
10550906	-2.19702	Plaur	plasminogen activator, urokinase receptor	18793	NM_011113
10355403	-2.19722	Fn1	fibronectin 1	14268	NM_010233
10466886	-2.19824
10593966	-2.19909	Csk	c-src tyrosine kinase	12988	NM_007783
10408610	-2.20117	Tubb2a	tubulin, beta 2a	22151	NM_009450
10605181	-2.20238	Renbp	renin binding protein	19703	NM_023132
10581395	-2.20531	Slc12a4	solute carrier family 12, member 4	20498	NM_009195
10551483	-2.20745	Eid2	EP300 interacting inhibitor of differentiation 2	386655	NM_198425
10413086	-2.21392	Adk	adenosine kinase	11534	NM_134079
10420730	-2.21469	Fdft1	farnesyl diphosphate farnesyl transferase 1	14137	NM_010191
10512886	-2.21709	C730036D15Rik	RIKEN cDNA C730036D15 gene	209186	NM_145368
10367282	-2.21748	Cnpy2	canopy 2 homolog (zebrafish)	56530	NM_019953
10589420	-2.21857	Cdc25a	cell division cycle 25 homolog A (S. pombe)	12530	NM_007658
10545910	-2.22053	Pcyox1	prenylcysteine oxidase 1	66881	NM_025823
10442932	-2.22552	Tmem8	transmembrane protein 8 (five membrane-spanning domains)	60455	NM_021793
10534504	-2.22829	Tmem120a	transmembrane protein 120A	215210	NM_172541
10428171	-2.22872	Ankrd46	ankyrin repeat domain 46	68839	NM_175134
10587799	-2.22965	Plscr2	phospholipid scramblase 2	18828	NM_008880
10515590	-2.22971	Jmjd2a	jumonji domain containing 2A	230674	NM_172382
10571705	-2.23003	Irf2	interferon regulatory factor 2	16363	NM_008391
10457546	-2.23224	Osbpl1a	oxysterol binding protein-like 1A	64291	NM_207530
10541683	-2.23268	C1r|C1rb	complement component 1, r subcomponent | complement component C1rb	50909 | 667277	NM_023143|NM_001113356
10453857	-2.23493	Gata6	GATA binding protein 6	14465	NM_010258
10432243	-2.23573	Fkbp11	FK506 binding protein 11	66120	NM_024169
10467470	-2.23697	Aldh18a1	aldehyde dehydrogenase 18 family, member A1	56454	NM_019698|NM_153554
10588883	-2.24027	Amt	aminomethyltransferase	434437	NM_001013814
10392464	-2.24128	BC029169		208659
10478219	-2.24717	Plcg1	phospholipase C, gamma 1	18803	NM_021280
10571162	-2.24731	Eif4ebp1	eukaryotic translation initiation factor 4E binding protein 1	13685	NM_007918
10592938	-2.24758	BC021608		192653
10444605	-2.2484	Vars	valyl-tRNA synthetase	22321	NM_011690
10350425	-2.24926	F13b	coagulation factor XIII, beta subunit	14060	NM_031164
10391286	-2.24944	Stat5b	signal transducer and activator of transcription 5B	20851	NM_001113563|NM_011489
10590860	-2.2499	9030420J04Rik	RIKEN cDNA 9030420J04 gene	71544
10449527	-2.25238	Stk38	serine/threonine kinase 38	106504	NM_134115
10397984	-2.25698	8430415E04Rik	RIKEN cDNA 8430415E04 gene	74521	NM_028980
10506031	-2.25858	Nfia	nuclear factor I/A	18027	NM_010905|NM_001122952|NM_001122953
10463224	-2.25967	Marveld1	MARVEL (membrane-associating) domain containing 1	277010
10350146	-2.25988	Phlda3	pleckstrin homology-like domain, family A, member 3	27280	NM_013750
10582658	-2.26067	Agt	angiotensinogen (serpin peptidase inhibitor, clade A, member 8)	11606	NM_007428
10417167	-2.26102	Clybl	citrate lyase beta like	69634	NM_029556
10356936	-2.26273	Hisppd1	histidine acid phosphatase domain containing 1	227399	NM_173760
10580010	-2.26535	Pkn1	protein kinase N1	320795	NM_177262
10540059	-2.26595	Slc41a3	solute carrier family 41, member 3	71699	NM_027868|NM_001037493
10509137	-2.26615	Hmgcl	3-hydroxy-3-methylglutaryl-Coenzyme A lyase	15356	NM_008254
10465844	-2.26727	Asrgl1	asparaginase like 1	66514	NM_025610
10419170	-2.26817	Txndc16	thioredoxin domain containing 16	70561	NM_172597
10365227	-2.26982	Ap3m1	adaptor-related protein complex 3, mu 1 subunit	55946
10375529	-2.27091	Zfp62	zinc finger protein 62	22720	NM_001024846|NM_009562
10497265	-2.27585	Fabp4	fatty acid binding protein 4, adipocyte	11770	NM_024406
10565775	-2.28054	Dgat2	diacylglycerol O-acyltransferase 2	67800	NM_026384
10480347	-2.28223	Pip4k2a	phosphatidylinositol-5-phosphate 4-kinase, type II, alpha	18718	NM_008845
10386775	-2.28233	Prpsap2	phosphoribosyl pyrophosphate synthetase-associated protein 2	212627	NM_144806
10392601	-2.28442	Abca6	ATP-binding cassette, sub-family A (ABC1), member 6	76184	NM_147218
10587012	-2.28562	Ccpg1	cell cycle progression 1	72278	NM_001114328|NM_028181
10531610	-2.28636	Rasgef1b|LOC100044232	RasGEF domain family, member 1B | hypothetical protein LOC100044232	320292 | 100044232	NM_145839|NM_181318
10361897	-2.28765	Ifngr1	interferon gamma receptor 1	15979	NM_010511
10595189	-2.28804	Slc17a5	solute carrier family 17 (anion/sugar transporter), member 5	235504	NM_172773
10373610	-2.29024	Olfr767	olfactory receptor 767	258315	NM_146318
10370681	-2.29377	C030046I01Rik	RIKEN cDNA C030046I01 gene	109284	NM_177994
10383799	-2.2943	Tcn2	transcobalamin 2	21452	NM_015749
10542993	-2.29595	Pon3	paraoxonase 3	269823	NM_173006
10437399	-2.29672	Coro7	coronin 7	78885	NM_030205
10480901	-2.29827	Btbd14a	BTB (POZ) domain containing 14A	67991	NM_001037098|NM_026495
10516427	-2.29932	Ncdn	neurochondrin	26562	NM_011986
10421697	-2.30016	9030625A04Rik	RIKEN cDNA 9030625A04 gene	210808	NM_172488
10568939	-2.30037	Echs1	enoyl Coenzyme A hydratase, short chain, 1, mitochondrial	93747	NM_053119
10444578	-2.30107	Neu1	neuraminidase 1	18010	NM_010893
10415159	-2.30277	Thtpa|Zfhx2as	thiamine triphosphatase | zinc finger homeobox 2, antisense	105663 | 432855	NM_153083
10475625	-2.30332	Eid1	EP300 interacting inhibitor of differentiation 1	58521	NM_025613
10504730	-2.30527	Anp32b	acidic nuclear phosphoprotein 32 family, member B	67628	NM_130889
10484201	-2.30738	2610301F02Rik	RIKEN cDNA 2610301F02 gene	545428
10539710	-2.30776	Tia1	cytotoxic granule-associated RNA binding protein 1	21841	NM_011585
10368713	-2.31079	AI317395		215929	NM_144821
10398936	-2.31217	Pacs2	phosphofurin acidic cluster sorting protein 2	217893	NM_001081170
10413502	-2.31473	Actr8	ARP8 actin-related protein 8 homolog (S. cerevisiae)	56249	NM_027493
10495549	-2.31784	Dbt	dihydrolipoamide branched chain transacylase E2	13171	NM_010022
10607366	-2.31921	Shroom2	shroom family member 2	110380	NM_172441
10360522	-2.3198	Adss	adenylosuccinate synthetase, non muscle	11566	NM_007422
10535683	-2.32523	Cyp3a41a|Cyp3a44|Cyp3a41b	cytochrome P450, family 3, subfamily a, polypeptide 41A | cytochrome P450, family 3, subfamily a, polypeptide 44 | cytochrome P450, family 3, subfamily a, polypeptide 41B	53973 | 337924 | 100041375	NM_017396|NM_177380
10434689	-2.32697	Ahsg	alpha-2-HS-glycoprotein	11625	NM_013465
10605222	-2.32714	Irak1	interleukin-1 receptor-associated kinase 1	16179	NM_008363
10507347	-2.32744	Tesk2	testis-specific kinase 2	230661	NM_146151
10507394	-2.32821	Hectd3	HECT domain containing 3	76608	NM_175244
10498024	-2.32985	Slc7a11	solute carrier family 7 (cationic amino acid transporter, y+ system), member 11	26570	NM_011990
10422707	-2.33255	Prkaa1	protein kinase, AMP-activated, alpha 1 catalytic subunit	105787	NM_001013367
10428081	-2.33269	Hrsp12	heat-responsive protein 12	15473	NM_008287
10588505	-2.33297	Abhd14b	abhydrolase domain containing 14b	76491	NM_029631
10450325	-2.33568	Cfb	complement factor B	14962	NM_008198
10503098	-2.33852	Lyn	Yamaguchi sarcoma viral (v-yes-1) oncogene homolog	17096	NM_001111096|NM_010747
10509790	-2.33928	Aldh4a1	aldehyde dehydrogenase 4 family, member A1	212647	NM_175438
10596492	-2.3471	Parp3	poly (ADP-ribose) polymerase family, member 3	235587	NM_145619
10560614	-2.34847	Apoc4|Apoc2	apolipoprotein C-IV | apolipoprotein C-II	11425 | 11813	NM_007385
10531073	-2.35063	Ugt2b38	UDP glucuronosyltransferase 2 family, polypeptide B38	100559	NM_133894
10590791	-2.35146	Birc2	baculoviral IAP repeat-containing 2	11797	NM_007465
10533612	-2.35284	Hpd	4-hydroxyphenylpyruvic acid dioxygenase	15445	NM_008277
10548996	-2.35327	Slco1a4	solute carrier organic anion transporter family, member 1a4	28250	NM_030687
10362350	-2.35328	E430004N04Rik	RIKEN cDNA E430004N04 gene	210757	NM_178666
10372853	-2.35378	Tbk1	TANK-binding kinase 1	56480	NM_019786
10469312	-2.35424	Pter	phosphotriesterase related	19212	NM_008961
10464415	-2.35533	1810055E12Rik	RIKEN cDNA 1810055E12 gene	67894
10548194	-2.35718	Fkbp4	FK506 binding protein 4	14228	NM_010219
10469571	-2.35946	Otud1	OTU domain containing 1	71198
10454514	-2.35958	Lims2	LIM and senescent cell antigen like domains 2	225341	NM_144862
10575598	-2.35982	Znrf1	zinc and ring finger 1	170737	NM_133206
10532669	-2.36087	2900026A02Rik	RIKEN cDNA 2900026A02 gene	243219	NM_172884
10495562	-2.36269	Lrrc39	leucine rich repeat containing 39	109245	NM_175413|NM_027321
10406270	-2.36285	Glrx	glutaredoxin	93692	NM_053108
10543031	-2.3653	Slc25a13	solute carrier family 25 (mitochondrial carrier, adenine nucleotide translocator), member 13	50799	NM_015829
10502191	-2.36854	2310008M10Rik	RIKEN cDNA 2310008M10 gene	66357	NM_025509
10424676	-2.36943	Ly6e	lymphocyte antigen 6 complex, locus E	17069	NM_008529
10494574	-2.36951	Prkab2	protein kinase, AMP-activated, beta 2 non-catalytic subunit	108097	NM_182997
10501802	-2.37009	Tmem56	transmembrane protein 56	99887	NM_178936
10605328	-2.37068	1810037C20Rik	RIKEN cDNA 1810037C20 gene	66294	NM_025473
10551282	-2.37101	LOC100047728	similar to Cytochrome P450 2A5 (CYPIIA5) (Coumarin 7-hydroxylase) (P450-15-COH) (P450-IIA3.2)	100047728	XR_033870
10551293	-2.37191	Cyp2f2	cytochrome P450, family 2, subfamily f, polypeptide 2	13107	NM_007817
10470936	-2.37194	Tbc1d13	TBC1 domain family, member 13	70296	NM_146252
10441815	-2.3735	Sod2	superoxide dismutase 2, mitochondrial	20656	NM_013671
10527494	-2.37493	Cyp3a25|Cyp3a59|Cyp3a57	cytochrome P450, family 3, subfamily a, polypeptide 25 | cytochrome P450, family 3, subfamily a, polypeptide 59 | cytochrome P450, family 3, subfamily a, polypeptide 57	56388 | 100041449 | 622127	NM_019792|NM_001105160|NM_001100180
10429641	-2.37607	Naprt1	nicotinate phosphoribosyltransferase domain containing 1	223646	NM_172607
10491038	-2.37759	Tbl1xr1	transducin (beta)-like 1X-linked receptor 1	81004	NM_030732
10429114	-2.37923	Tmem71	transmembrane protein 71	213068	NM_172514
10591806	-2.37974	rp9	retinitis pigmentosa 9 (human)	55934	NM_018739
10558948	-2.38343	Cd151	CD151 antigen	12476	NM_009842|NM_001111050|NM_001111049
10582572	-2.38777
10595702	-2.39069	1190002N15Rik	RIKEN cDNA 1190002N15 gene	68861	NM_001033145
10470381	-2.39637	5930434B04Rik|LOC100047034	RIKEN cDNA 5930434B04 gene | hypothetical protein LOC100047034	381356 | 100047034	NM_029862
10443009	-2.39953	Ergic1	endoplasmic reticulum-golgi intermediate compartment (ERGIC) 1	67458	NM_026170
10355534	-2.40263
10520288	-2.40653	Galnt11	UDP-N-acetyl-alpha-D-galactosamine:polypeptide N-acetylgalactosaminyltransferase 11	231050	NM_144908
10451932	-2.40719	S3-12		57435	NM_020568
10533360	-2.40755	9330129D05Rik	RIKEN cDNA 9330129D05 gene	338350
10583942	-2.40857	Thyn1	thymocyte nuclear protein 1	77862	NM_144543
10577528	-2.40974	AI316807		102032
10375216	-2.41058	Pank3	pantothenate kinase 3	211347	NM_145962
10394560	-2.41089	Smc6	structural maintenance of chromosomes 6	67241	NM_025695
10530201	-2.41953	Ugdh	UDP-glucose dehydrogenase	22235	NM_009466
10587558	-2.42353	Dopey1	dopey family member 1	320615
10547100	-2.42404	Plxnd1	plexin D1	67784	NM_026376
10461439	-2.42433	Fads1	fatty acid desaturase 1	76267	NM_146094
10602925	-2.42767	Phka2	phosphorylase kinase alpha 2	110094	NM_172783
10362073	-2.42874	Sgk1	serum/glucocorticoid regulated kinase 1	20393	NM_011361
10348558	-2.4306	Scly	selenocysteine lyase	50880	NM_016717
10596318	-2.43273	Nudt16|LOC100044298	nudix (nucleoside diphosphate linked moiety X)-type motif 16 | hypothetical protein LOC100044298	75686 | 100044298	NM_029385
10361023	-2.43645	Prox1	prospero-related homeobox 1	19130	NM_008937
10349580	-2.43649	Pigr	polymeric immunoglobulin receptor	18703	NM_011082
10564960	-2.44101	Furin	furin (paired basic amino acid cleaving enzyme)	18550	NM_011046|NM_001081454
10415700	-2.44234	Mtmr6	myotubularin related protein 6	219135	NM_144843
10465559	-2.44333	Vegfb	vascular endothelial growth factor B	22340	NM_011697
10369844	-2.44459	Bicc1|4930533K18Rik	bicaudal C homolog 1 (Drosophila) | RIKEN cDNA 4930533K18 gene	83675 | 75189	NM_031397
10506939	-2.4456	Eps15	epidermal growth factor receptor pathway substrate 15	13858	NM_007943
10397153	-2.44934	Acot4	acyl-CoA thioesterase 4	171282	NM_134247
10587266	-2.45531	Gclc	glutamate-cysteine ligase, catalytic subunit	14629	NM_010295
10433049	-2.45688	Atp5g2	ATP synthase, H+ transporting, mitochondrial F0 complex, subunit c (subunit 9), isoform 2	67942	NM_026468
10467385	-2.45871	Cyp2c68	cytochrome P450, family 2, subfamily c, polypeptide 68	433247	NM_001039555
10484463	-2.461	Serping1	serine (or cysteine) peptidase inhibitor, clade G, member 1	12258	NM_009776
10484207	-2.46246	2610301F02Rik	RIKEN cDNA 2610301F02 gene	545428
10590149	-2.46798	Xylb	xylulokinase homolog (H. influenzae)	102448	NM_001033209
10474112	-2.47086	Traf6	Tnf receptor-associated factor 6	22034	NM_009424
10441642	-2.47219	Brp44l	brain protein 44-like	55951	NM_018819
10472738	-2.47297	4833418A01Rik	RIKEN cDNA 4833418A01 gene	75763
10465895	-2.47509	Fads2	fatty acid desaturase 2	56473	NM_019699
10492699	-2.47578	Ctso	cathepsin O	229445	NM_177662
10424349	-2.47686	Sqle	squalene epoxidase	20775	NM_009270
10438708	-2.47801	Masp1	mannan-binding lectin serine peptidase 1	17174	NM_008555
10427420	-2.47904	Fbxo4	F-box protein 4	106052	NM_134099
10423090	-2.48015	Amacr	alpha-methylacyl-CoA racemase	17117	NM_008537
10600453	-2.48513	Ikbkg	inhibitor of kappaB kinase gamma	16151	NM_178590|NM_010547
10428877	-2.48853	E430025E21Rik	RIKEN cDNA E430025E21 gene	223593
10347481	-2.48945	Cyp27a1	cytochrome P450, family 27, subfamily a, polypeptide 1	104086	NM_024264
10464594	-2.49468	BC021614		225884
10582978	-2.49664	8430410K20Rik|LOC100044209	RIKEN cDNA 8430410K20 gene | hypothetical protein LOC100044209	78100 | 100044209
10535669	-2.49702	Cyp3a41a|Cyp3a44|Cyp3a11|Cyp3a41b	cytochrome P450, family 3, subfamily a, polypeptide 41A | cytochrome P450, family 3, subfamily a, polypeptide 44 | cytochrome P450, family 3, subfamily a, polypeptide 11 | cytochrome P450, family 3, subfamily a, polypeptide 41B	53973 | 337924 | 13112 | 100041375	NM_017396|NM_177380|NM_007818
10474972	-2.50623	Chac1	ChaC, cation transport regulator-like 1 (E. coli)	69065	NM_026929
10577449	-2.50626	Atp7b	ATPase, Cu++ transporting, beta polypeptide	11979	NM_007511
10466410	-2.50711	Psat1	phosphoserine aminotransferase 1	107272	NM_177420
10534216	-2.50734	Gtf2i	general transcription factor II I	14886	NM_001080746|NM_001080747|NM_010365|NM_001080748|NM_001080749
10462918	-2.51182	Tmem20	transmembrane protein 20	240660	NM_175507
10506488	-2.51388	Ppap2b	phosphatidic acid phosphatase type 2B	67916	NM_080555
10532926	-2.51558	Acads	acyl-Coenzyme A dehydrogenase, short chain	11409	NM_007383
10415576	-2.51857	Zmym2	zinc finger, MYM-type 2	76007	NM_029498
10424667	-2.52426	4930572J05Rik	RIKEN cDNA 4930572J05 gene	223626	NM_198607
10435305	-2.52871	Itgb5	integrin beta 5	16419	NM_010580
10364038	-2.52884	Upb1	ureidopropionase, beta	103149	NM_133995
10515613	-2.53106	Ptprf	protein tyrosine phosphatase, receptor type, F	19268	NM_011213
10381096	-2.53119	Igfbp4	insulin-like growth factor binding protein 4	16010	NM_010517
10467380	-2.53176	Cyp2c67	cytochrome P450, family 2, subfamily c, polypeptide 67	545288	NM_001024719
10529957	-2.53719	Gpr125	G protein-coupled receptor 125	70693
10362314	-2.5375	Ptprk	protein tyrosine phosphatase, receptor type, K	19272	NM_008983
10538420	-2.54142	Gars	glycyl-tRNA synthetase	353172	NM_180678
10485405	-2.55033	Cd44	CD44 antigen	12505	NM_009851|NM_001039150|NM_001039151
10458016	-2.55058	Proc	protein C	19123	NM_008934|NM_001042767|NM_001042768
10395005	-2.55134	C330002I19Rik	RIKEN cDNA C330002I19 gene	77480	NM_001081378
10585610	-2.55159	Ptpn9	protein tyrosine phosphatase, non-receptor type 9	56294	NM_019651
10422635	-2.55467	C6	complement component 6	12274	NM_016704
10527888	-2.55581	Gatad1	GATA zinc finger domain containing 1	67210	NM_026033
10379006	-2.55723	Dhrs13	dehydrogenase/reductase (SDR family) member 13	70451	NM_183286
10414269	-2.56046	BC061237		385138	XR_031487
10457114	-2.5615	Bhmt	betaine-homocysteine methyltransferase	12116	NM_016668
10526055	-2.5644	Gbas	glioblastoma amplified sequence	14467	NM_008095
10475653	-2.56849	Slc27a2	solute carrier family 27 (fatty acid transporter), member 2	26458	NM_011978
10546631	-2.5716	Frmd4b	FERM domain containing 4B	232288	NM_145148
10415574	-2.57161	Ccni	cyclin I	12453	NM_017367
10409449	-2.57343	F12	coagulation factor XII (Hageman factor)	58992	NM_021489
10468795	-2.57445	Rab11fip2	RAB11 family interacting protein 2 (class I)	74998	NM_001033172
10506415	-2.57809	Oma1	OMA1 homolog, zinc metallopeptidase (S. cerevisiae)	67013	NM_025909
10523021	-2.58345	Slc4a4	solute carrier family 4 (anion exchanger), member 4	54403	NM_018760
10503259	-2.58927	Trp53inp1	transformation related protein 53 inducible nuclear protein 1	60599	NM_021897
10444895	-2.59146	Flot1	flotillin 1	14251	NM_008027
10438262	-2.59158	Slc25a1	solute carrier family 25 (mitochondrial carrier, citrate transporter), member 1	13358	NM_153150
10556076	-2.59253	Olfml1	olfactomedin-like 1	244198	NM_172907
10368577	-2.59597	Rnf217	ring finger protein 217	268291	XM_193558
10519497	-2.59704	Steap4	STEAP family member 4	117167	NM_054098
10528332	-2.59927	Napepld	N-acyl phosphatidylethanolamine phospholipase D	242864	NM_178728
10370587	-2.6019	Shc2	src homology 2 domain-containing transforming protein C2	216148	NM_001024539
10456699	-2.60248	Acaa2	acetyl-Coenzyme A acyltransferase 2 (mitochondrial 3-oxoacyl-Coenzyme A thiolase)	52538	NM_177470
10411508	-2.6053	Ptcd2	pentatricopeptide repeat domain 2	68927	NM_026873
10461022	-2.6064	Ppp1r14b	protein phosphatase 1, regulatory (inhibitor) subunit 14B	18938	NM_008889
10382271	-2.6104	Arsg	arylsulfatase G	74008	NM_028710
10601778	-2.61467	Armcx3|LOC100044266	armadillo repeat containing, X-linked 3 | hypothetical protein LOC100044266	71703 | 100044266	NM_027870
10447566	-2.61477	Atp5g2	ATP synthase, H+ transporting, mitochondrial F0 complex, subunit c (subunit 9), isoform 2	67942	NM_026468
10485466	-2.61528	Cat	catalase	12359	NM_009804
10351390	-2.61586	Tada1l	transcriptional adaptor 1 (HFI1 homolog, yeast) like	27878	NM_030245
10394914	-2.61626	Iah1	isoamyl acetate-hydrolyzing esterase 1 homolog (S. cerevisiae)	67732	NM_026347
10368700	-2.61724	BC021785		215928
10411646	-2.61752	Gtf2h2	general transcription factor II H, polypeptide 2	23894	NM_022011
10358816	-2.61793	Lamc1	laminin, gamma 1	226519	NM_010683
10543967	-2.62143	Dgki	diacylglycerol kinase, iota	320127	NM_001081206
10424113	-2.63153	Mal2	mal, T-cell differentiation protein 2	105853	NM_178920
10551226	-2.63767	Cyp2a4|Cyp2a5	cytochrome P450, family 2, subfamily a, polypeptide 4 | cytochrome P450, family 2, subfamily a, polypeptide 5	13086 | 13087	NM_009997|NM_007812
10560816	-2.63866	Atp5g2	ATP synthase, H+ transporting, mitochondrial F0 complex, subunit c (subunit 9), isoform 2	67942	NM_026468
10349694	-2.64177	Pm20d1	peptidase M20 domain containing 1	212933	NM_178079
10408656	-2.64225	Peci	peroxisomal delta3, delta2-enoyl-Coenzyme A isomerase	23986	NM_011868|NM_001110331|NM_001110332
10439239	-2.64483	Dirc2	disrupted in renal carcinoma 2 (human)	224132	NM_153550
10492300	-2.64644	Aadac	arylacetamide deacetylase (esterase)	67758	NM_023383
10528143	-2.64843
10411229	-2.65132	F2r	coagulation factor II (thrombin) receptor	14062	NM_010169
10502510	-2.65192	Lmo4	LIM domain only 4	16911	NM_010723
10384579	-2.65319	Ugp2	UDP-glucose pyrophosphorylase 2	216558	NM_139297
10367641	-2.65698	Mthfd1l	methylenetetrahydrofolate dehydrogenase (NADP+ dependent) 1-like	270685	NM_172308
10398075	-2.66042	Serpina3n	serine (or cysteine) peptidase inhibitor, clade A, member 3N	20716	NM_009252
10562416	-2.6606	Cebpg	CCAAT/enhancer binding protein (C/EBP), gamma	12611	NM_009884
10568785	-2.6612	Bnip3	BCL2/adenovirus E1B interacting protein 1, NIP3	12176	NM_009760
10383819	-2.66153	Sec14l2	SEC14-like 2 (S. cerevisiae)	67815	NM_144520
10587082	-2.6624	Onecut1	one cut domain, family member 1	15379	NM_008262
10560608	-2.66631	Apoc2	apolipoprotein C-II	11813	NM_009695
10411235	-2.66733	Iqgap2	IQ motif containing GTPase activating protein 2	544963	NM_027711
10420988	-2.66872	Dpysl2	dihydropyrimidinase-like 2	12934	NM_009955
10571274	-2.67615	Gsr	glutathione reductase	14782	NM_010344
10442816	-2.67776	Lmf1	lipase maturation factor 1	76483	NM_029624
10471555	-2.67924	Angptl2	angiopoietin-like 2	26360	NM_011923
10352548	-2.68295	Slc30a10	solute carrier family 30, member 10	226781	NM_001033286
10511886	-2.68756	Bhmt	betaine-homocysteine methyltransferase	12116	NM_016668
10544596	-2.68862	Tmem176b	transmembrane protein 176B	65963	NM_023056
10495201	-2.69127	Hbxip	hepatitis B virus x interacting protein	68576	NM_026774
10542335	-2.69403	Gprc5a	G protein-coupled receptor, family C, group 5, member A	232431	NM_181444
10484203	-2.69721	2610301F02Rik	RIKEN cDNA 2610301F02 gene	545428
10468762	-2.70381	4930506M07Rik	RIKEN cDNA 4930506M07 gene	71653	NM_001114312|NM_175172
10451225	-2.70662	Polh	polymerase (DNA directed), eta (RAD 30 related)	80905	NM_030715
10402473	-2.7094	Clmn	calmin	94040	NM_053155|NM_001040682
10358330	-2.70994	BC026782		545366	NM_001025575
10520638	-2.71381	0610007C21Rik	RIKEN cDNA 0610007C21 gene	381629	NM_027855|NM_212470
10539702	-2.7139	2010309E21Rik	RIKEN cDNA 2010309E21 gene	66488
10484197	-2.72902	2610301F02Rik	RIKEN cDNA 2610301F02 gene	545428
10510399	-2.73008	Masp2	mannan-binding lectin serine peptidase 2	17175	NM_001003893|NM_010767
10548761	-2.73703	Hebp1	heme binding protein 1	15199	NM_013546
10417544	-2.74052	Acox2	acyl-Coenzyme A oxidase 2, branched chain	93732	NM_053115
10379765	-2.74279	Hnf1b	HNF1 homeobox B	21410	NM_009330
10379489	-2.75118	Tmem98	transmembrane protein 98	103743	NM_029537
10553935	-2.75163	Tarsl2|Tm2d3	threonyl-tRNA synthetase-like 2 | TM2 domain containing 3	272396 | 68634	NM_172310
10405236	-2.76406	Sfxn1	sideroflexin 1	14057	NM_027324
10377751	-2.77423	Asgr1	asialoglycoprotein receptor 1	11889	NM_009714
10531051	-2.7761	Ugt2b36	UDP glucuronosyltransferase 2 family, polypeptide B36	231396	NM_001029867
10428857	-2.78046	Mtss1	metastasis suppressor 1	211401	NM_144800
10358299	-2.78651	EG214403		214403	NM_001029977
10367221	-2.79391	Apof	apolipoprotein F	103161	NM_133997
10495993	-2.7952	Elovl6	ELOVL family member 6, elongation of long chain fatty acids (yeast)	170439	NM_130450
10574498	-2.79868	Ces6	carboxylesterase 6	102022	NM_133960
10357280	-2.79894	Insig2	insulin induced gene 2	72999	NM_133748|NM_178082
10502419	-2.80035	Rap1gds1	RAP1, GTP-GDP dissociation stimulator 1	229877	NM_001040690|NM_145544
10407072	-2.80744	Elovl7	ELOVL family member 7, elongation of long chain fatty acids (yeast)	74559	NM_029001
10405811	-2.81377	Habp4	hyaluronic acid binding protein 4	56541	NM_019986
10534718	-2.82223	Trip6	thyroid hormone receptor interactor 6	22051	NM_011639
10378549	-2.82257	Rtn4rl1	reticulon 4 receptor-like 1	237847	NM_177708
10418434	-2.82501	Itih3	inter-alpha trypsin inhibitor, heavy chain 3	16426	NM_008407
10419216	-2.82673	Gnpnat1	glucosamine-phosphate N-acetyltransferase 1	54342	NM_019425
10422822	-2.82969	Lifr	leukemia inhibitory factor receptor	16880	NM_013584|NM_001113386
10488926	-2.83028	BC029722		613262
10539111	-2.83575	Tmem150	transmembrane protein 150	232086	NM_144916
10470109	-2.83903	Fbxw5	F-box and WD-40 domain protein 5	30839	NM_013908
10451123	-2.83959	Slc29a1	solute carrier family 29 (nucleoside transporters), member 1	63959	NM_022880
10523255	-2.84055	Stbd1	starch binding domain 1	52331	NM_175096
10346722	-2.84313	Nbeal1	neurobeachin like 1	269198	NM_173444
10578989	-2.84366	Psd3	pleckstrin and Sec7 domain containing 3	234353	NM_177698|NM_030263|NM_027626
10464113	-2.85046	Habp2	hyaluronic acid binding protein 2	226243	NM_146101
10568363	-2.85217	Armcx3|LOC100044266	armadillo repeat containing, X-linked 3 | hypothetical protein LOC100044266	71703 | 100044266	NM_027870
10397148	-2.85291	Acot1	acyl-CoA thioesterase 1	26897	NM_012006
10501208	-2.85322	Gstm6	glutathione S-transferase, mu 6	14867	NM_008184
10492735	-2.85684	Fgg	fibrinogen, gamma polypeptide	99571	NM_133862
10529273	-2.86476	Ctbp1	C-terminal binding protein 1	13016	NM_013502
10567043	-2.86791	Rras2	related RAS viral (r-ras) oncogene homolog 2	66922	NM_025846
10460108	-2.86798	Gnpnat1	glucosamine-phosphate N-acetyltransferase 1	54342	NM_019425
10593225	-2.86991	Zbtb16	zinc finger and BTB domain containing 16	235320	NM_001033324
10480714	-2.87368	Uap1l1	UDP-N-acteylglucosamine pyrophosphorylase 1-like 1	227620	NM_001033293
10451851	-2.8782	LOC668529	similar to Armadillo repeat containing, X-linked 3	668529	XR_034597
10546891	-2.88065	Camk1	calcium/calmodulin-dependent protein kinase I	52163	NM_133926
10501734	-2.88942	Palmd	palmdelphin	114301	NM_023245
10578361	-2.89214	Asah1	N-acylsphingosine amidohydrolase 1	11886	NM_019734
10499483	-2.89462	Fdps	farnesyl diphosphate synthetase	110196	NM_134469
10591482	-2.89783	Keap1	kelch-like ECH-associated protein 1	50868	NM_016679|NM_001110305|NM_001110306|NM_001110307
10535273	-2.90899	Gna12	guanine nucleotide binding protein, alpha 12	14673	NM_010302
10498710	-2.91045	Bche	butyrylcholinesterase	12038	NM_009738
10409265	-2.92488	Auh	AU RNA binding protein/enoyl-coenzyme A hydratase	11992	NM_016709
10562211	-2.92808	Fxyd1	FXYD domain-containing ion transport regulator 1	56188	NM_052992|NM_194321|NM_019503|NM_052991
10455954	-2.93862	EG240327		240327	NM_001033767
10453214	-2.93923	LOC100043462|LOC100044514|LOC621832|Nutf2	similar to nuclear transport factor 2	100043462 | 100044514 | 621832 | 68051
10483046	-2.94217	Dpp4	dipeptidylpeptidase 4	13482	NM_010074
10558811	-2.9444	Ptdss2	phosphatidylserine synthase 2	27388	NM_013782
10449657	-2.94718	Tff3	trefoil factor 3, intestinal	21786	NM_011575
10350003	-2.95469	Cyb5r1	cytochrome b5 reductase 1	72017	NM_028057
10575867	-2.95892	Mlycd	malonyl-CoA decarboxylase	56690	NM_019966
10523451	-2.96034	Anxa3	annexin A3	11745	NM_013470
10416533	-2.97243	Ccdc122	coiled-coil domain containing 122	108811	NM_175369
10354506	-2.98214	2210010L05Rik	RIKEN cDNA 2210010L05 gene	98682	NM_133829|NM_178081
10467390	-2.98837	Cyp2c68|Cyp2c40|Cyp2c67|Cyp2c69	cytochrome P450, family 2, subfamily c, polypeptide 68 | cytochrome P450, family 2, subfamily c, polypeptide 40 | cytochrome P450, family 2, subfamily c, polypeptide 67 | cytochrome P450, family 2, subfamily c, polypeptide 69	433247 | 13099 | 545288 | 100043108	NM_001039555|NM_010004|NM_001024719|NM_001104525
10501199	-2.99015	Gstm7	glutathione S-transferase, mu 7	68312	NM_026672
10418210	-3.00091	D14Ertd449e|LOC100039192|LOC100039257	DNA segment, Chr 14, ERATO Doi 449, expressed | similar to D14Ertd449e protein	66039 | 100039192 | 100039257
10591653	-3.01839	Tmem205	transmembrane protein 205	235043	NM_178577
10536429	-3.02264	Tmem106b	transmembrane protein 106B	71900	NM_027992
10418185	-3.02623	D14Ertd449e|LOC100039192|LOC100039257	DNA segment, Chr 14, ERATO Doi 449, expressed | similar to D14Ertd449e protein	66039 | 100039192 | 100039257
10464504	-3.02906	Lrp5	low density lipoprotein receptor-related protein 5	16973	NM_008513
10459288	-3.03127	Adrb2	adrenergic receptor, beta 2	11555	NM_007420
10364784	-3.03137	Reep6	receptor accessory protein 6	70335	NM_139292
10427402	-3.03805	Ghr	growth hormone receptor	14600	NM_010284|NM_001048147|NM_001048178
10599826	-3.0407	F9	coagulation factor IX	14071	NM_007979
10458589	-3.04097	Prelid2	PRELI domain containing 2	77619	NM_029942
10418198	-3.04222	D14Ertd449e|LOC100039192|LOC100039257	DNA segment, Chr 14, ERATO Doi 449, expressed | similar to D14Ertd449e protein	66039 | 100039192 | 100039257
10365830	-3.04446
10418905	-3.05498	3110001K24Rik	RIKEN cDNA 3110001K24 gene	75698	NM_029389
10513869	-3.05622	Megf9	multiple EGF-like-domains 9	230316	NM_172694
10494423	-3.06254	Hfe2	hemochromatosis type 2 (juvenile) (human homolog)	69585	NM_027126
10603026	-3.0685	Ctps2	cytidine 5'-triphosphate synthase 2	55936	NM_018737
10394394	-3.06995	Apob	apolipoprotein B	238055	NM_009693
10418171	-3.07069	2310047A01Rik	RIKEN cDNA 2310047A01 gene	71918	NM_001101433
10488010	-3.07483	Hao1	hydroxyacid oxidase 1, liver	15112	NM_010403
10429534	-3.075	Gml	GPI anchored molecule like protein	625599
10501222	-3.07703	Gstm2	glutathione S-transferase, mu 2	14863	NM_008183
10467887	-3.07942	Cpn1	carboxypeptidase N, polypeptide 1	93721	NM_030703
10346695	-3.0881	Nbeal1	neurobeachin like 1	269198	NM_173444
10414537	-3.08973	Ang|Rnase4	angiogenin, ribonuclease, RNase A family, 5 | ribonuclease, RNase A family 4	11727 | 58809	NM_007447|NM_201239|NM_021472
10454172	-3.09225	Dsg2	desmoglein 2	13511	NM_007883
10519886	-3.10734	Sema3c	sema domain, immunoglobulin domain (Ig), short basic domain, secreted, (semaphorin) 3C	20348	NM_013657
10592084	-3.10929	St3gal4	ST3 beta-galactoside alpha-2,3-sialyltransferase 4	20443	NM_009178
10468877	-3.11596
10483163	-3.11835	Grb14	growth factor receptor bound protein 14	50915	NM_016719
10431915	-3.12093	Slc38a4	solute carrier family 38, member 4	69354	NM_027052
10462484	-3.12103	A1cf	APOBEC1 complementation factor	69865	NM_001081074
10457071	-3.13901	Cyb5	cytochrome b-5	109672	NM_025797
10471912	-3.13914	Kynu	kynureninase (L-kynurenine hydrolase)	70789	NM_027552
10600017	-3.14796	Hmgb3	high mobility group box 3	15354	NM_008253|XR_002254
10400006	-3.15307	Ahr	aryl-hydrocarbon receptor	11622	NM_013464
10409021	-3.16607	Tpmt	thiopurine methyltransferase	22017	NM_016785
10395039	-3.16613	Cmpk2	cytidine monophosphate (UMP-CMP) kinase 2, mitochondrial	22169	NM_020557
10457463	-3.16811	Nutf2|LOC100043462|LOC100044514|LOC621832	nuclear transport factor 2 | similar to nuclear transport factor 2	68051 | 100043462 | 100044514 | 621832
10468531	-3.16883	Nutf2|LOC100043462|LOC100044514|LOC621832	nuclear transport factor 2 | similar to nuclear transport factor 2	68051 | 100043462 | 100044514 | 621832
10498921	-3.18667	Tdo2	tryptophan 2,3-dioxygenase	56720	NM_019911
10352954	-3.19552	Hmgb3	high mobility group box 3	15354	XR_002254|XM_886264
10457054	-3.19875	Zadh2	zinc binding alcohol dehydrogenase, domain containing 2	225791	NM_146090
10571567	-3.20837	Sorbs2	sorbin and SH3 domain containing 2	234214	NM_172752
10436196	-3.21734
10386789	-3.21935	Ulk2	Unc-51 like kinase 2 (C. elegans)	29869	NM_013881
10352194	-3.21976	Cdc42bpa	Cdc42 binding protein kinase alpha	226751
10538150	-3.22205	Tmem176a	transmembrane protein 176A	66058	NM_025326|NM_001098271
10372139	-3.23197	Nts	neurotensin	67405	NM_024435
10443482	-3.2333	BC004004		80748
10531560	-3.24109	Antxr2	anthrax toxin receptor 2	71914	NM_133738
10436182	-3.24258	Cd47	CD47 antigen (Rh-related antigen, integrin-associated signal transducer)	16423	NM_010581
10543846	-3.25625	Slc35b4	solute carrier family 35, member B4	58246	NM_021435
10430319	-3.27048	Tst	thiosulfate sulfurtransferase, mitochondrial	22117	NM_009437
10512011	-3.27108	Zfp292	zinc finger protein 292	30046	NM_013889
10501235	-3.30412	Gstm4	glutathione S-transferase, mu 4	14865	NM_026764
10390103	-3.30964	Pdk2	pyruvate dehydrogenase kinase, isoenzyme 2	18604	NM_133667
10406817	-3.31112	Enc1	ectodermal-neural cortex 1	13803	NM_007930
10482004	-3.32275	AI182371		98870	NM_178885
10526356	-3.33345	Rhbdd2	rhomboid domain containing 2	215160	NM_146002
10587194	-3.33407	Gnb5	guanine nucleotide binding protein (G protein), beta 5	14697	NM_138719|NM_010313
10408613	-3.34996	Tubb2b	tubulin, beta 2b	73710	NM_023716
10344725	-3.35112	Adhfe1	alcohol dehydrogenase, iron containing, 1	76187	NM_175236
10448441	-3.37342	Amdhd2	amidohydrolase domain containing 2	245847	NM_172935
10472846	-3.38416	Pdk1	pyruvate dehydrogenase kinase, isoenzyme 1	228026	NM_172665
10500529	-3.39254	Phgdh	3-phosphoglycerate dehydrogenase	236539	NM_016966
10425116	-3.40242	Cdc42ep1	CDC42 effector protein (Rho GTPase binding) 1	104445	NM_027219
10494536	-3.40474	Pdzk1	PDZ domain containing 1	59020	NM_021517
10355536	-3.42107	Tns1	tensin 1	21961
10578904	-3.42136	Cpe	carboxypeptidase E	12876	NM_013494
10366043	-3.42864	Dusp6	dual specificity phosphatase 6	67603	NM_026268
10504504	-3.43885	Grhpr	glyoxylate reductase/hydroxypyruvate reductase	76238	NM_080289
10544252	-3.43976	E330009J07Rik	RIKEN cDNA E330009J07 gene	243780	NM_175528
10491171	-3.43982	Slc2a2	solute carrier family 2 (facilitated glucose transporter), member 2	20526	NM_031197
10380384	-3.444	Ankrd40	ankyrin repeat domain 40	71452	NM_027799|NM_146024
10512895	-3.44743	Baat	bile acid-Coenzyme A: amino acid N-acyltransferase	12012	NM_007519
10545045	-3.45582	D430015B01Rik	RIKEN cDNA D430015B01 gene	58909	NM_153574
10372130	-3.45699	4930430F08Rik	RIKEN cDNA 4930430F08 gene	68281	NM_175128
10466794	-3.46196	2900009I07Rik	RIKEN cDNA 2900009I07 gene	68034	NM_026520
10361007	-3.47807	Smyd2	SET and MYND domain containing 2	226830	NM_026796
10423556	-3.48266	Pgcp	plasma glutamate carboxypeptidase	54381	NM_018755|NM_176073
10518774	-3.48975	Park7	Parkinson disease (autosomal recessive, early onset) 7	57320	NM_020569
10360046	-3.4945	Sdhc	succinate dehydrogenase complex, subunit C, integral membrane protein	66052	NM_025321
10368144	-3.5083	Tnfaip3	tumor necrosis factor, alpha-induced protein 3	21929	NM_009397
10542302	-3.50848	Crebl2	cAMP responsive element binding protein-like 2	232430	NM_177687
10430324	-3.50958	Tmprss6	transmembrane serine protease 6	71753	NM_027902
10568169	-3.51604	Qprt	quinolinate phosphoribosyltransferase	67375	NM_133686
10547740	-3.51686	C1s	complement component 1, s subcomponent	50908	NM_144938|NM_001097617
10512129	-3.5215	B4galt1	UDP-Gal:betaGlcNAc beta 1,4- galactosyltransferase, polypeptide 1	14595	NM_022305
10501555	-3.5222	Amy1	amylase 1, salivary	11722	NM_007446|NM_001110505
10389590	-3.52316	Gdpd1	glycerophosphodiester phosphodiesterase domain containing 1	66569	NM_025638
10548735	-3.54712	Dusp16	dual specificity phosphatase 16	70686	NM_130447|NM_001048054
10407358	-3.57412	Paip1	polyadenylate binding protein-interacting protein 1	218693	NM_145457|NM_001079849
10408600	-3.58173	Serpinb6a	serine (or cysteine) peptidase inhibitor, clade B, member 6a	20719	NM_009254
10598626	-3.58642	Tspan7	tetraspanin 7	21912	NM_019634
10346576	-3.58752	Als2cr2	amyotrophic lateral sclerosis 2 (juvenile) chromosome region, candidate 2 (human)	227154	NM_172656
10558687	-3.59416	1190003J15Rik	RIKEN cDNA 1190003J15 gene	76974	NM_029821
10535714	-3.59485	Cyp3a25	cytochrome P450, family 3, subfamily a, polypeptide 25	56388	NM_019792
10565627	-3.59584	Aqp11	aquaporin 11	66333	NM_175105
10577517	-3.59609	Slc25a15	solute carrier family 25 (mitochondrial carrier ornithine transporter), member 15	18408	NM_181325|NM_011017
10426812	-3.60716	Gpd1	glycerol-3-phosphate dehydrogenase 1 (soluble)	14555	NM_010271
10380289	-3.62014	Mmd	monocyte to macrophage differentiation-associated	67468	NM_026178
10436841	-3.62877	Il10rb	interleukin 10 receptor, beta	16155	NM_008349
10541071	-3.65915	8430408G22Rik	RIKEN cDNA 8430408G22 gene	213393
10526712	-3.65991	Azgp1	alpha-2-glycoprotein 1, zinc	12007	NM_013478
10461735	-3.66945	Glyat	glycine-N-acyltransferase	107146	NM_145935
10362896	-3.67128	Cd24a|EG621324	CD24a antigen | predicted gene, EG621324	12484 | 621324	NM_009846
10592618	-3.68154	Tbcel	tubulin folding cofactor E-like	272589	NM_173038
10438681	-3.68459	Kng2	kininogen 2	385643	NM_201375|NM_001102409|NM_001102410
10571399	-3.68511	Zdhhc2	zinc finger, DHHC domain containing 2	70546	NM_178395
10546929	-3.6853	Cidec	cell death-inducing DFFA-like effector c	14311	NM_178373
10576391	-3.68613	Rab4a	RAB4A, member RAS oncogene family	19341	NM_009003
10521356	-3.68806	Hgfac	hepatocyte growth factor activator	54426	NM_019447
10587792	-3.68845	Plscr1	phospholipid scramblase 1	22038	NM_011636
10350247	-3.68873	Kif21b	kinesin family member 21B	16565	NM_001039472
10422598	-3.69524	Sepp1	selenoprotein P, plasma, 1	20363	NM_009155|NM_001042614|NM_001042613
10505000	-3.6984	Nipsnap3a	nipsnap homolog 3A (C. elegans)	66536	NM_025623
10356082	-3.69874	Plscr1	phospholipid scramblase 1	22038	NM_011636
10353181	-3.72815	Lactb2	lactamase, beta 2	212442	NM_145381
10570308	-3.73431	Proz	protein Z, vitamin K-dependent plasma glycoprotein	66901	NM_025834
10439411	-3.73713	Nr1i2	nuclear receptor subfamily 1, group I, member 2	18171	NM_010936|NM_001098404
10499899	-3.74152	Sprr1a	small proline-rich protein 1A	20753	NM_009264
10501229	-3.74247	Gstm1	glutathione S-transferase, mu 1	14862	NM_010358
10447885	-3.75414	Acat3	acetyl-Coenzyme A acetyltransferase 3	224530	NM_153151
10462922	-3.75495	Plce1	phospholipase C, epsilon 1	74055	NM_019588
10505998	-3.76519	Fggy	FGGY carbohydrate kinase domain containing	75578	NM_001113412
10519607	-3.7654	4930420K17Rik	RIKEN cDNA 4930420K17 gene	652925	NM_001081029
10570437	-3.77748	Fbxo25	F-box protein 25	66822	NM_025785
10548000	-3.78625	Ltbr	lymphotoxin B receptor	17000	NM_010736
10584741	-3.79225	Slc37a4	solute carrier family 37 (glucose-6-phosphate transporter), member 4	14385	NM_008063
10399478	-3.79942	Lpin1	lipin 1	14245	NM_172950|NM_015763
10419578	-3.8051	Ndrg2	N-myc downstream regulated gene 2	29811	NM_013864
10345065	-3.82093	Gsta3	glutathione S-transferase, alpha 3	14859	NM_001077353|NM_010356
10398069	-3.82133	Serpina3m	serine (or cysteine) peptidase inhibitor, clade A, member 3M	20717	NM_009253
10503520	-3.84835	Ttpa	tocopherol (alpha) transfer protein	50500	NM_015767
10360834	-3.84911	Hlx	H2.0-like homeobox	15284	NM_008250
10549079	-3.85774	Gys2	glycogen synthase 2	232493	NM_145572
10366951	-3.86478	Ndufa4l2	NADH dehydrogenase (ubiquinone) 1 alpha subcomplex, 4-like 2	407790	NM_001098789
10346374	-3.86579	Aox1	aldehyde oxidase 1	11761	NM_009676
10474307	-3.88815	0610012H03Rik	RIKEN cDNA 0610012H03 gene	74088
10348354	-3.8948	Ugt1a9|Ugt1a1|Ugt1a5|Ugt1a10|Ugt1a2|Ugt1a6a|Ugt1a7c|Ugt1a6b|LOC632297	UDP glucuronosyltransferase 1 family, polypeptide A9 | UDP glucuronosyltransferase 1 family, polypeptide A1 | UDP glucuronosyltransferase 1 family, polypeptide A5 | UDP glycosyltransferase 1 family, polypeptide A10 | UDP glucuronosyltransferase 1 family, polypeptide A2 | UDP glucuronosyltransferase 1 family, polypeptide A6A | UDP glucuronosyltransferase 1 family, polypeptide A7C | UDP glucuronosy…	394434 | 394436 | 394433 | 394430 | 22236 | 94284 | 394432 | 394435 | 632297	NM_201644|NM_201645|NM_201643|NM_201641|NM_013701|NM_145079|NM_201642|NM_201410
10451943	-3.89789	2310076L09Rik	RIKEN cDNA 2310076L09 gene	66968	NM_001077348|NM_025874
10493382	-3.89893	Pklr	pyruvate kinase liver and red blood cell	18770	NM_013631|NM_001099779
10401289	-3.89977	Slc10a1	solute carrier family 10 (sodium/bile acid cotransporter family), member 1	20493	NM_011387
10367400	-3.90227	Mmp19	matrix metallopeptidase 19	58223	NM_021412
10425834	-3.91913	Samm50	sorting and assembly machinery component 50 homolog (S. cerevisiae)	68653	NM_178614
10548207	-3.92353	Pzp	pregnancy zone protein	11287	NM_007376
10425578	-3.93045	Zc3h7b	zinc finger CCCH type containing 7B	20286	NM_001081016
10502375	-3.93211	Mttp	microsomal triglyceride transfer protein	17777	NM_008642
10529264	-3.93517	Spon2	spondin 2, extracellular matrix protein	100689	NM_133903
10365559	-3.93822	Igf1	insulin-like growth factor 1	16000	NM_010512|NM_001111274|NM_001111275|NM_001111276|NM_184052
10388718	-3.94954	Pipox	pipecolic acid oxidase	19193	NM_008952
10373330	-3.96077	Rdh7	retinol dehydrogenase 7	54150	NM_017473
10558439	-3.97183	Phgdh	3-phosphoglycerate dehydrogenase	236539	NM_016966
10362052	-3.97271	Aldh8a1	aldehyde dehydrogenase 8 family, member A1	237320	NM_178713
10416181	-3.98426	Stc1	stanniocalcin 1	20855	NM_009285
10415052	-3.99208	Mmp14	matrix metallopeptidase 14 (membrane-inserted)	17387	NM_008608
10362520	-3.99623	Hdac2	histone deacetylase 2	15182	NM_008229
10542892	-4.02989	Btbd14b	BTB (POZ) domain containing 14B	66830	NM_025788
10360328	-4.03797	Apcs	serum amyloid P-component	20219	NM_011318
10594812	-4.06531	Lipc	lipase, hepatic	15450	NM_008280
10505994	-4.06914	Fggy	FGGY carbohydrate kinase domain containing	75578	NM_001113412
10450038	-4.11072	Angptl4	angiopoietin-like 4	57875	NM_020581
10424746	-4.12154	Zfp623	zinc finger protein 623	78834	NM_030199
10531034	-4.13401	Ugt2b34	UDP glucuronosyltransferase 2 family, polypeptide B34	100727	NM_153598
10425987	-4.14174	Ppara	peroxisome proliferator activated receptor alpha	19013	NM_011144|NM_001113418
10544114	-4.14477	Hipk2	homeodomain interacting protein kinase 2	15258	NM_010433
10468533	-4.20059	Gpam	glycerol-3-phosphate acyltransferase, mitochondrial	14732	NM_008149
10367734	-4.20231	Ust	uronyl-2-sulfotransferase	338362	NM_177387
10402360	-4.20464	Serpina10	serine (or cysteine) peptidase inhibitor, clade A (alpha-1 antiproteinase, antitrypsin), member 10	217847	NM_144834
10410465	-4.21171	BC018507		218333
10560431	-4.23423	Foxa3	forkhead box A3	15377	NM_008260
10515220	-4.24939	Faah	fatty acid amide hydrolase	14073	NM_010173
10520763	-4.27546	Gckr	glucokinase regulatory protein	231103	NM_144909
10438340	-4.28119	Comt	catechol-O-methyltransferase	12846	NM_001111062|NM_007744|NM_001111063
10424686	-4.29456	BC025446		223631
10496023	-4.3054	Casp6	caspase 6	12368	NM_009811
10379190	-4.31267	Vtn	vitronectin	22370	NM_011707
10462818	-4.35426	Hhex	hematopoietically expressed homeobox	15242	NM_008245
10505982	-4.38253	Fggy	FGGY carbohydrate kinase domain containing	75578	NM_029347|NM_001113412
10492748	-4.38318	Fga	fibrinogen, alpha polypeptide	14161	NM_010196|NM_001111048
10445308	-4.41088	Cyp39a1	cytochrome P450, family 39, subfamily a, polypeptide 1	56050	NM_018887
10502686	-4.44069	Dnase2b	deoxyribonuclease II beta	56629	NM_019957
10452316	-4.46169	C3	complement component 3	12266	NM_009778
10366707	-4.47016	Avpr1a	arginine vasopressin receptor 1A	54140	NM_016847
10582069	-4.48589	4632417N05Rik	RIKEN cDNA 4632417N05 gene	74032
10412394	-4.5071	Nnt	nicotinamide nucleotide transhydrogenase	18115	NR_003544|NM_008710
10405380	-4.56222	Fgfr4	fibroblast growth factor receptor 4	14186	NM_008011
10459421	-4.56244	Atp8b1	ATPase, class I, type 8B, member 1	54670	NM_001001488
10539435	-4.58176	Bola3	bolA-like 3 (E. coli)	78653	NM_175277
10418341	-4.60041	Il17rb	interleukin 17 receptor B	50905	NM_019583
10503502	-4.60284	Ttpa	tocopherol (alpha) transfer protein	50500	NM_015767
10423505	-4.60457	Cmbl	carboxymethylenebutenolidase-like (Pseudomonas)	69574	NM_181588
10505996	-4.63148	Fggy	FGGY carbohydrate kinase domain containing	75578	NM_001113412
10596718	-4.65573	Slc38a3	solute carrier family 38, member 3	76257	NM_023805
10512904	-4.66238	Aldob	aldolase 2, B isoform	230163	NM_144903
10461979	-4.67316	Aldh1a1	aldehyde dehydrogenase family 1, subfamily A1	11668	NM_013467
10495405	-4.67404	Slc25a24	solute carrier family 25 (mitochondrial carrier, phosphate carrier), member 24	229731	NM_172685
10406646	-4.71156	Dmgdh	dimethylglycine dehydrogenase precursor	74129	NM_028772
10531919	-4.7496	Hsd17b11	hydroxysteroid (17-beta) dehydrogenase 11	114664	NM_053262
10369388	-4.77473	Unc5b	unc-5 homolog B (C. elegans)	107449	NM_029770
10367691	-4.79131	Iyd	iodotyrosine deiodinase	70337	NM_027391
10436519	-4.8212	Robo1	roundabout homolog 1 (Drosophila)	19876	NM_019413
10554938	-4.90826	Rab30	RAB30, member RAS oncogene family	75985	NM_029494
10429754	-4.9114	Nrbp2	nuclear receptor binding protein 2	223649	NM_144847
10575750	-4.91554	Bcmo1	beta-carotene 15,15'-monooxygenase	63857	NM_021486
10496438	-4.98697	Adh1	alcohol dehydrogenase 1 (class I)	11522	NM_007409
10382189	-5.01001	Apoh	apolipoprotein H	11818	NM_013475
10353844	-5.0986	Lincr	lung-inducible neuralized-related C3HC4 RING domain protein	214854	NM_153408
10518743	-5.15762	H6pd	hexose-6-phosphate dehydrogenase (glucose 1-dehydrogenase)	100198	NM_173371
10580188	-5.15905	Btbd14b	BTB (POZ) domain containing 14B	66830	NM_025788
10388440	-5.21532	Serpinf2	serine (or cysteine) peptidase inhibitor, clade F, member 2	18816	NM_008878
10581388	-5.25356	Lcat	lecithin cholesterol acyltransferase	16816	NM_008490
10389214	-5.26768	Ccl9	chemokine (C-C motif) ligand 9	20308	NM_011338
10402648	-5.27906	Brp44l	brain protein 44-like	55951	NM_018819
10582592	-5.32616	Acta1	actin, alpha 1, skeletal muscle	11459	NM_009606
10578352	-5.37479	Fgl1	fibrinogen-like protein 1	234199	NM_145594
10462281	-5.38269	Vldlr	very low density lipoprotein receptor	22359	NM_013703
10606928	-5.39049	Serpina7	serine (or cysteine) peptidase inhibitor, clade A (alpha-1 antiproteinase, antitrypsin), member 7	331535	NM_177920
10397763	-5.42846	9030617O03Rik	RIKEN cDNA 9030617O03 gene	217830	NM_145448
10470959	-5.45099	Phyhd1|Lrrc8a	phytanoyl-CoA dioxygenase domain containing 1 | leucine rich repeat containing 8A	227696 | 241296	NM_172267
10472860	-5.47561	Rapgef4	Rap guanine nucleotide exchange factor (GEF) 4	56508	NM_019688
10352092	-5.53577	Zfp238	zinc finger protein 238	30928	NM_001012330|NM_013915
10428698	-5.59047	Sntb1	syntrophin, basic 1	20649	NM_016667
10572271	-5.59598	Tm6sf2	transmembrane 6 superfamily member 2	107770	NM_181540
10531910	-5.64386	Hsd17b13	hydroxysteroid (17-beta) dehydrogenase 13	243168	NM_198030
10522060	-5.67223	9130005N14Rik	RIKEN cDNA 9130005N14 gene	68303	NM_026667
10565315	-5.80622	Fah	fumarylacetoacetate hydrolase	14085	NM_010176
10420899	-5.85308	Gulo	gulonolactone (L-) oxidase	268756	NM_178747
10420631	-5.85871	Ebpl	emopamil binding protein-like	68177	NM_026598
10404496	-5.90066	Nqo2	NAD(P)H dehydrogenase, quinone 2	18105	NM_020282
10607705	-5.90169	S100g	S100 calcium binding protein G	12309	NM_009789
10543362	-5.93393	Fezf1	Fez family zinc finger 1	73191
10455961	-6.00738	Iigp1|LOC100044196	interferon inducible GTPase 1 | hypothetical protein LOC100044196	60440 | 100044196	NM_021792
10410386	-6.02125	E430024C06Rik	RIKEN cDNA E430024C06 gene	319443
10410388	-6.02125	E430024C06Rik	RIKEN cDNA E430024C06 gene	319443
10372988	-6.04988	Slc16a7	solute carrier family 16 (monocarboxylic acid transporters), member 7	20503	NM_011391
10463355	-6.06445	Scd2	stearoyl-Coenzyme A desaturase 2	20250	NM_009128
10586433	-6.098	Rbpms2	RNA binding protein with multiple splicing 2	71973	NM_028030
10575349	-6.12512	Tat	tyrosine aminotransferase	234724	NM_146214
10556302	-6.13503	Ampd3	AMP deaminase 3	11717	NM_009667
10438769	-6.14117	Cldn1	claudin 1	12737	NM_016674
10573626	-6.1681	Gpt2	glutamic pyruvate transaminase (alanine aminotransferase) 2	108682	NM_173866
10397145	-6.19161	Acot2	acyl-CoA thioesterase 2	171210	NM_134188
10466624	-6.21932	Aldh1a7	aldehyde dehydrogenase family 1, subfamily A7	26358	NM_011921
10423053	-6.22265	Agxt2	alanine-glyoxylate aminotransferase 2	268782	NM_001031851
10362201	-6.27487	Ctgf	connective tissue growth factor	14219	NM_010217
10494565	-6.34538	Fmo5|LOC100046051	flavin containing monooxygenase 5 | similar to Flavin containing monooxygenase 5	14263 | 100046051	NM_010232
10363773	-6.36645	Rhobtb1	Rho-related BTB domain containing 1	69288	NM_001081347
10547621	-6.41962	Apobec1	apolipoprotein B editing complex 1	11810	NM_031159
10451953	-6.55445	Lrg1	leucine-rich alpha-2-glycoprotein 1	76905	NM_029796
10603116	-6.5711	Asb11	ankyrin repeat and SOCS box-containing protein 11	68854	NM_026853
10531057	-6.62541	Ugt2b5	UDP glucuronosyltransferase 2 family, polypeptide B5	22238	NM_009467
10490989	-6.67902	Cp	ceruloplasmin	12870	NM_001042611|NM_007752
10356172	-6.75087	5033414K04Rik	RIKEN cDNA 5033414K04 gene	98496
10581605	-6.79577	Hp	haptoglobin	15439	NM_017370
10520121	-6.82773
10586076	-6.82773
10578405	-6.83297
10415081	-6.83501
10466976	-6.9329	Gldc	glycine decarboxylase	104174	NM_138595
10522819	-6.94349	Ugt2b35	UDP glucuronosyltransferase 2 family, polypeptide B35	243085	NM_172881
10411147	-6.98266	Bhmt2	betaine-homocysteine methyltransferase 2	64918	NM_022884
10519578	-6.98272	Abcb4	ATP-binding cassette, sub-family B (MDR/TAP), member 4	18670	NM_008830
10498981	-7.15195	Fgb	fibrinogen, B beta polypeptide	110135	NM_181849
10406564	-7.28092	Acot12	acyl-CoA thioesterase 12	74156	NM_028790
10587829	-7.57002	Plod2	procollagen lysine, 2-oxoglutarate 5-dioxygenase 2	26432	NM_011961
10362511	-7.76677	LOC667824	similar to Glutathione S-transferase Mu 3 (GST class-mu 3) (Glutathione S-transferase GT9.3)	667824	XR_032944
10571444	-7.86427	Slc7a2	solute carrier family 7 (cationic amino acid transporter, y+ system), member 2	11988	NM_007514|NM_001044740
10528207	-7.9367	Cd36	CD36 antigen	12491	NM_007643
10384051	-7.98365	Gck	glucokinase	103988	NM_010292
10478048	-8.07858	Lbp	lipopolysaccharide binding protein	16803	NM_008489
10535704	-8.24495	Cyp3a11	cytochrome P450, family 3, subfamily a, polypeptide 11	13112	NM_007818
10512892	-8.25753	RP23-34B24.1	novel protein similar to bile acid-Coenzyme A: amino acid N-acyltransferase Baat	230161
10349431	-8.32846	Acmsd	amino carboxymuconate semialdehyde decarboxylase	266645	NM_001033041
10494114	-8.40751	Selenbp1|Selenbp2|LOC100044204	selenium binding protein 1 | selenium binding protein 2 | hypothetical protein LOC100044204	20341 | 20342 | 100044204	NM_009150
10458828	-8.40969	Cdo1	cysteine dioxygenase 1, cytosolic	12583	NM_033037
10446656	-8.48646	Lpin2	lipin 2	64898	NM_022882
10404686	-8.52035	Bmp6	bone morphogenetic protein 6	12161	NM_007556
10379736	-8.76841	1100001G20Rik	RIKEN cDNA 1100001G20 gene	66107	NM_183249
10505623	-8.83986	D4Bwg0951e	DNA segment, Chr 4, Brigham & Women's Genetics 0951 expressed	52829
10554752	-8.96857	Nox4	NADPH oxidase 4	50490	NM_015760
10467410	-9.74596	Cyp2c70	cytochrome P450, family 2, subfamily c, polypeptide 70	226105	NM_145499
10408689	-9.88018	Nrn1	neuritin 1	68404	NM_153529
10408450	-9.97352	Sox4	SRY-box containing gene 4	20677	NM_009238
10494085	-10.0745	Selenbp2	selenium binding protein 2	20342	NM_019414
10384378	-10.1861	Ddc	dopa decarboxylase	13195	NM_016672
10593776	-10.7803	Nrg4	neuregulin 4	83961	NM_032002
10358389	-10.8706	Rgs2	regulator of G-protein signaling 2	19735	NM_009061
10368343	-12.2912	Arg1	arginase 1, liver	11846	NM_007482
10492174	-12.3151	Tm4sf4	transmembrane 4 superfamily member 4	229302	NM_145539
10551287	-12.7207	Cyp2a12	cytochrome P450, family 2, subfamily a, polypeptide 12	13085	NM_133657
10494643	-13.338	Hmgcs2	3-hydroxy-3-methylglutaryl-Coenzyme A synthase 2	15360	NM_008256
10506125	-13.4975	Angptl3	angiopoietin-like 3	30924	NM_013913
10568001	-14.8943	Sult1a1	sulfotransferase family 1A, phenol-preferring, member 1	20887	NM_133670
10551197	-14.9157	Cyp2b10	cytochrome P450, family 2, subfamily b, polypeptide 10	13088	NM_009999
10501218	-15.6091	Gstm3	glutathione S-transferase, mu 3	14864	NM_010359
10347117	-16.1865	Cps1	carbamoyl-phosphate synthetase 1	227231	NM_001080809
10544417	-16.5461	Epha1	Eph receptor A1	13835	NM_023580
10365545	-17.9916	Pah	phenylalanine hydroxylase	18478	NM_008777
10496825	-18.055	Uox	urate oxidase	22262	NM_009474
10374223	-19.9948	Igfbp1	insulin-like growth factor binding protein 1	16006	NM_008341
10351852	-26.082	Crp	C-reactive protein, pentraxin-related	12944	NM_007768

## Sheet: liverhepatocyte overlay
liver/hepatocyte overlay of common deregulated genes
rel expression >= 2.0; p= 0,05, 447 genes,						marked genes were selected for RT-PCR verification
probe	liver fold change	hepatocyte fold change	genesymbol	genedescription	refseq	description
10569335	49.0863	77.2395	H19		NR_001592
10531111	44.5471	29.669	Sult1e1	sulfotransferase family 1E, member 1	NM_023135
10478997	43.5711	95.2113	Tcfap2c	transcription factor AP-2, gamma	NM_009335
10399005	28.9933	27.4866	Crip1	cysteine-rich protein 1 (intestinal)	NM_007763
10556297	22.0705	6.46467	Adm	adrenomedullin	NM_009627
10425161	21.617	14.825	Lgals1	lectin, galactose binding, soluble 1	NM_008495
10519555	20.332	2.43248	Abcb1b	ATP-binding cassette, sub-family B (MDR/TAP), member 1B	NM_011075
10381962	15.3912	3.33806	Ace	angiotensin I converting enzyme (peptidyl-dipeptidase A) 1	NM_207624|NM_009598
10606979	14.3434	10.243	Nup62cl	nucleoporin 62 C-terminal like
10351825	14.2062	2.72067	Tagln2	transgelin 2	NM_178598
10457606	12.2765	3.44368	Kctd1	potassium channel tetramerisation domain containing 1	NM_134112
10505445	12.1826	14.3776	Orm3	orosomucoid 3	NM_013623
10569341	12.1088	19.5627	H19		NR_001592
10523281	10.7994	5.0811	2011-09-01	septin 11	NM_001009818
10408928	9.49036	3.79325	Hspb1	heat shock protein 1	NM_013560
10367440	8.73354	6.53501	Itga7	integrin alpha 7	NM_008398
10449284	8.58334	2.39721	Dusp1	dual specificity phosphatase 1	NM_013642
10526410	8.51273	3.85545	Hspb1	heat shock protein 1	NM_013560
10437516	7.65191	2.12527	Ppl	periplakin	NM_008909
10574524	7.64504	3.96471	Ces2	carboxylesterase 2	NM_145603
10580033	7.05684	20.6058	Cd97	CD97 antigen	NM_011925
10348321	6.87507	2.10709	Dgkd	diacylglycerol kinase, delta
10462313	6.87501	11.3974	Slc1a1	solute carrier family 1 (neuronal/epithelial high affinity glutamate transporter, system Xag), member 1	NM_009199
10572635	6.80865	27.6184	Sfn	stratifin	XR_034292
10473022	6.77585	2.27143	Plp2	proteolipid protein 2	NM_019755
10437160	6.47388	2.19685	Ets2	E26 avian leukemia oncogene 2, 3' domain	NM_011809
10498584	6.09448	5.32288	Rarres1	retinoic acid receptor responder (tazarotene induced) 1
10378649	5.97786	3.70175	Slc43a2	solute carrier family 43, member 2	NM_173388
10517067	5.94913	32.4805	Sfn	stratifin	NM_018754
10398996	5.80156	2.83109	Crip2	cysteine rich protein 2	NM_024223
10505451	5.53022	3.32421	Orm2	orosomucoid 2	NM_011016
10555389	5.44619	2.84336	Ucp2	uncoupling protein 2 (mitochondrial, proton carrier)	NM_011671
10574532	5.33432	3.18825	Ces2	carboxylesterase 2	NM_145603
10489912	5.1355	2.72659	Tmem189	transmembrane protein 189	NM_145538
10586491	5.078	2.51714	Dapk2	death-associated kinase 2	NM_010019
10398859	5.01637	2.95491	Adssl1	adenylosuccinate synthetase like 1	NM_007421
10524703	5.01248	2.69326	Pxn	paxillin	NM_011223|NM_133915
10357676	4.93677	2.55193	Pctk3	PCTAIRE-motif protein kinase 3	NM_008795
10585301	4.90169	2.75729	Rdx	radixin	NM_009041|NM_001104616|NM_001104617
10512499	4.87953	5.08906	Tpm2	tropomyosin 2, beta	NM_009416
10425923	4.79453	2.98658	3110048E14Rik	RIKEN cDNA 3110048E14 gene
10469151	4.76804	2.93401	Itih5	inter-alpha (globulin) inhibitor H5	NM_172471
10347741	4.74438	3.21593	Mogat1	monoacylglycerol O-acyltransferase 1	NM_026713
10521111	4.74419	6.03705	Fgfr3	fibroblast growth factor receptor 3	NM_008010
10517587	4.74105	3.72104	Alpl	alkaline phosphatase, liver/bone/kidney	NM_007431
10429926	4.68964	3.90882	Dgat1	diacylglycerol O-acyltransferase 1	NM_010046
10581222	4.64177	10.4662	Fhod1	formin homology 2 domain containing 1	NM_177699
10445293	4.53102	10.1855	Pla2g7	phospholipase A2, group VII (platelet-activating factor acetylhydrolase, plasma)	NM_013737
10598848	4.48618	2.37245	Phf16	PHD finger protein 16	NM_199317
10570201	4.41448	8.43461	Atp11a	ATPase, class VI, type 11A	NM_015804
10517609	4.39879	2.14821	Cda	cytidine deaminase	NM_028176
10408850	4.38956	2.35144	Nedd9	neural precursor cell expressed, developmentally down-regulated gene 9	NM_001111324|NM_017464
10482030	4.3335	2.84415	Stom	stomatin	NM_013515
10386455	4.26645	7.88637	Rasd1	RAS, dexamethasone-induced 1	NM_009026
10523359	4.24143	6.44095	Cxcl13	chemokine (C-X-C motif) ligand 13	NM_018866
10517116	4.15366	2.46966	Rps6ka1	ribosomal protein S6 kinase polypeptide 1	NM_009097
10404113	4.11512	9.46205	Slc17a1	solute carrier family 17 (sodium phosphate), member 1	NM_009198
10527441	4.08521	2.04033	Arpc1b	actin related protein 2/3 complex, subunit 1B	NM_023142
10467420	4.05724	2.83282	Pdlim1	PDZ and LIM domain 1 (elfin)	NM_016861
10562084	4.05	2.29243	2310022K01Rik	RIKEN cDNA 2310022K01 gene
10604763	4.0303	2.14797	Arpc1b	actin related protein 2/3 complex, subunit 1B
10546272	4.01504	3.58797	Iqsec1	IQ motif and Sec7 domain 1
10472514	3.984	3.52706	Nostrin	nitric oxide synthase trafficker	NM_181547
10446986	3.93698	4.02795	Crim1	cysteine rich transmembrane BMP regulator 1 (chordin like)	NM_015800
10392056	3.93319	3.3135	Cyb561	cytochrome b-561	NM_007805
10403108	3.92547	3.08347	Hmgn2	high mobility group nucleosomal binding domain 2 | similar to high mobility group nucleosomal binding domain 2 | similar to Nonhistone chromosomal protein HMG-17 (High-mobility group nucleosome binding domain 2)	NM_016957
10582162	3.81728	5.09044	Cotl1	coactosin-like 1 (Dictyostelium)	NM_028071
10454039	3.81666	2.34961	Impact	imprinted and ancient	NM_008378
10520950	3.81047	2.94551	Pdlim1	PDZ and LIM domain 1 (elfin)	NM_016861
10591773	3.80272	3.28684	Hmgn2|LOC100041826|LOC100042405|LOC100044482|LOC637089|LOC100039489|LOC100047827	high mobility group nucleosomal binding domain 2 | similar to high mobility group nucleosomal binding domain 2 | similar to Nonhistone chromosomal protein HMG-17 (High-mobility group nucleosome binding domain 2) | similar to Hmgn2 protein	NM_016957|XM_916806|XM_894481|XM_001472085|XR_033564|XR_034870|XR_030564|XM_001477902|XM_923162
10376950	3.80136	2.38627	Pmp22	peripheral myelin protein	NM_008885
10579659	3.76881	3.28794	Hmgn2|LOC100041826|LOC100042405|LOC100044482|LOC637089|LOC100039489|LOC100047827	high mobility group nucleosomal binding domain 2 | similar to high mobility group nucleosomal binding domain 2 | similar to Nonhistone chromosomal protein HMG-17 (High-mobility group nucleosome binding domain 2) | similar to Hmgn2 protein	NM_016957|XM_916806|XM_894481|XM_001472085|XM_001480849|XR_033564|XR_034870|XR_030564|XM_001477902|XM_923162
10541301	3.75052	9.14982	Tuba8	tubulin, alpha 8	NM_017379
10516735	3.74661	9.05993	Tinagl	tubulointerstitial nephritis antigen-like	NM_023476
10517141	3.70244	3.29601	Hmgn2|LOC100041826|LOC100042405|LOC100044482|LOC637089|LOC100039489|LOC100047827	high mobility group nucleosomal binding domain 2 | similar to high mobility group nucleosomal binding domain 2 | similar to Nonhistone chromosomal protein HMG-17 (High-mobility group nucleosome binding domain 2) | similar to Hmgn2 protein	NM_016957|XR_033564|XR_032163
10430489	3.66888	2.10801	Pla2g6	phospholipase A2, group VI	NM_016915
10451547	3.57925	3.63345	LOC100043385|LOC100046750	similar to high mobility group nucleosomal binding domain 2	XM_001480078
10358027	3.54795	5.78328	Elf3	E74-like factor 3	NM_007921
10565018	3.53703	2.0441	Iqgap1	IQ motif containing GTPase activating protein 1	NM_016721
10361065	3.50948	6.04036	Flvcr1	feline leukemia virus subgroup C cellular receptor 1	NM_001081259
10378697	3.50356	2.0127	Myo1c	myosin IC	NM_008659|NM_001080775|NM_001080774
10467068	3.49762	2.53605	Sgms1	sphingomyelin synthase 1	NM_144792
10528268	3.37197	3.0471	Ptpn12	protein tyrosine phosphatase, non-receptor type 12	NM_011203
10421258	3.30166	8.26942	Pdlim2	PDZ and LIM domain 2	NM_145978
10491599	3.27599	2.38179
10460833	3.26737	4.07274	Ehd1	EH-domain containing 1	NM_010119
10376733	3.2543	4.6822	Map2k3	mitogen-activated protein kinase kinase 3	NM_008928
10380823	3.23454	2.3797	Lasp1	LIM and SH3 protein 1	NM_010688
10439442	3.20474	6.66126	Pla1a	phospholipase A1 member A	NM_134102
10404649	3.19641	3.38021	Dsp	desmoplakin
10391103	3.12612	3.28797	Jup	junction plakoglobin	NM_010593
10574572	3.12308	2.00949	2210023G05Rik	RIKEN cDNA 2210023G05 gene
10528008	3.1187	2.23062	Steap2	six transmembrane epithelial antigen of prostate 2	NM_001103157|NM_028734|NM_001103156
10357878	3.01147	2.3314	Adora1	adenosine A1 receptor	NM_001008533|NM_001039510
10568115	2.98896	2.02967	Mvp	major vault protein	NM_080638
10472782	2.98855	3.01778	Hat1	histone aminotransferase 1	NM_026115
10363905	2.88307	3.12417	Zwint	ZW10 interactor	NM_025635
10407511	2.87588	3.31978
10487847	2.86666	2.26117	1700037H04Rik	RIKEN cDNA 1700037H04 gene
10449741	2.82176	4.68284	Snf1lk	SNF1-like kinase	NM_010831
10427095	2.82113	3.88323	Tenc1	tensin like C1 domain-containing phosphatase	NM_153533
10392998	2.76961	4.60814	Caskin2	cask-interacting protein 2	NM_080643
10429802	2.75399	2.60521	Plec1	plectin 1	NM_011117|NM_201393|NM_201394|NM_201385|NM_201386|NM_201387|NM_201388|NM_201389|NM_201390|NM_201391|NM_201392
10497199	2.74658	2.28223	Tmem189	transmembrane protein 189	NM_145538
10364702	2.74103	2.96127	Midn	midnolin	NM_021565
10509178	2.73366	2.47601	Ddefl1	development and differentiation enhancing factor-like 1	NM_001008232
10558880	2.68432	2.4612	Eps8l2	EPS8-like 2	NM_133191
10485963	2.68024	4.44464	Arhgap11a	Rho GTPase activating protein 11A	NM_181416
10365769	2.67091	11.8396	Hal	histidine ammonia lyase	NM_010401
10464529	2.6632	2.17012	Tcirg1	T-cell, immune regulator 1, ATPase, H+ transporting, lysosomal V0 protein A3	NM_016921
10550574	2.6528	4.73016	Dmpk	dystrophia myotonica-protein kinase	NM_032418
10521757	2.65225	3.28728
10594661	2.64368	2.80693	Tpm1	tropomyosin 1, alpha	NM_024427
10602827	2.61731	8.86085	A830080D01Rik	RIKEN cDNA A830080D01 gene	NM_001033472
10354588	2.60024	2.2599	Stk17b	serine/threonine kinase 17b (apoptosis-inducing)	NM_133810
10365891	2.5958	5.30214	Tmcc3	transmembrane and coiled coil domains 3	NM_172051
10353549	2.58788	2.3343	4921533L14Rik	RIKEN cDNA 4921533L14 gene
10382328	2.58375	3.49272	Sox9	SRY-box containing gene 9	NM_011448
10392449	2.57608	3.44039	Wipi1	WD repeat domain, phosphoinositide interacting 1	NM_145940
10584317	2.56441	2.92643	Esam1	endothelial cell-specific adhesion molecule	NM_027102
10357239	2.56328	2.0595	Tmem37	transmembrane protein 37	NM_019432
10491601	2.53995	2.12539	4932438A13Rik	RIKEN cDNA 4932438A13 gene
10413059	2.5345	3.27497	Vcl	vinculin	NM_009502
10510305	2.52773	2.12737	Frap1	FK506 binding protein 12-rapamycin associated protein 1	NM_020009
10490826	2.52601	3.54385	Zbtb10	zinc finger and BTB domain containing 10
10491300	2.5242	2.95177	Skil	SKI-like	NM_011386|NM_001039090
10443332	2.52365	2.18514	Ppard	peroxisome proliferator activator receptor delta	NM_011145
10509965	2.50784	2.46283	Epha2	Eph receptor A2	NM_010139
10586039	2.49663	3.9952	Tle3	transducin-like enhancer of split 3, homolog of Drosophila E(spl)	NM_001083927|NM_009389|NM_001083928
10605338	2.48327	4.7808	G6pdx	glucose-6-phosphate dehydrogenase X-linked	NM_008062
10470564	2.47166	3.04181	Ralgds	ral guanine nucleotide dissociation stimulator	NM_009058
10427131	2.46721	2.32598	Soat2	sterol O-acyltransferase 2	NM_146064
10491625	2.45513	2.0065	4932438A13Rik	RIKEN cDNA 4932438A13 gene
10519270	2.43254	4.34153	Agrn	agrin	NM_021604
10580282	2.41943	4.67704	Junb	Jun-B oncogene	NM_008416
10561868	2.4127	3.50642	Wdr62	WD repeat domain 62
10349100	2.40603	2.90384	LOC626075	similar to high mobility group nucleosomal binding domain 2	XR_033564
10534281	2.40361	3.58647	Clip2	CAP-GLY domain containing linker protein 2	NM_009990|NM_001039162
10428998	2.39922	6.14655	Ddef1	development and differentiation enhancing	NM_010026
10381387	2.3948	8.03097	G6pc	glucose-6-phosphatase, catalytic	NM_008061
10441864	2.38449	3.4038	Mllt4	myeloid/lymphoid or mixed-lineage leukemia (trithorax homolog, Drosophila); translocated to, 4	NM_010806
10491595	2.36175	2.29949
10491597	2.3501	2.01044
10437945	2.34251	2.40224	Mcm4	minichromosome maintenance deficient 4 homolog (S. cerevisiae)	NM_008565
10447065	2.34194	3.02093	AW061290		NM_201361
10541112	2.3376	2.29985	Hnrpf	heterogeneous nuclear ribonucleoprotein F
10519012	2.33041	2.33269	Arhgef16	Rho guanine nucleotide exchange factor (GEF) 16	NM_001112744
10371379	2.33013	12.3509	Nuak1	NUAK family, SNF1-like kinase, 1	NM_001004363
10433887	2.32989	2.27767	Pkp2	plakophilin 2	NM_026163
10508759	2.32443	2.15796	Rpa2	replication protein A2	NM_011284
10408280	2.32088	2.25318	Lrrc16a	leucine rich repeat containing 16A	NM_026825
10591668	2.31044	2.08371	Rgl3	ral guanine nucleotide dissociation stimulator-like 3	NM_023622
10555681	2.30875	3.28119	Stim1|LOC100045432	stromal interaction molecule 1 | similar to Stromal interaction molecule 1	NM_009287
10441270	2.27588	2.24792	Ripk4	receptor-interacting serine-threonine kinase 4	NM_023663
10564818	2.26284	8.53974	Anpep	alanyl (membrane) aminopeptidase	NM_008486
10491619	2.26215	2.01924	4932438A13Rik	RIKEN cDNA 4932438A13 gene
10578623	2.24795	3.53332	Wwc2	WW, C2 and coiled-coil domain containing 2	NM_133791
10416657	2.23631	2.4202	Elf1	E74-like factor 1	NM_007920
10514466	2.22844	2.15452	Jun		NM_010591
10532085	2.22258	3.40856	Tgfbr3	transforming growth factor, beta receptor III	NM_011578
10539990	2.20709	4.2498	Uroc1	urocanase domain containing 1	NM_144940
10481092	2.20586	2.34438	Agpat2	1-acylglycerol-3-phosphate O-acyltransferase 2 (lysophosphatidic acid acyltransferase, beta)	NM_026212
10569437	2.20253	2.58348	Phlda2	pleckstrin homology-like domain, family A, member 2	NM_009434
10586781	2.19177	3.37125	Myo1e	myosin IE	NM_181072
10516551	2.18325	3.14262	S100pbp	S100P binding protein	NM_029036
10555174	2.18228	4.22065	Lrrc32	leucine rich repeat containing 32	NM_001113379
10373588	2.17922	3.65811	Rdh5	retinol dehydrogenase 5	NM_134006
10482500	2.17491	2.21046	Rnd3	Rho family GTPase 3	NM_028810
10504817	2.17165	2.43316	Tgfbr1	transforming growth factor, beta receptor I	NM_009370
10440953	2.16961	2.22761	Donson	downstream neighbor of SON	NM_021720
10461251	2.14299	2.55318	1110067I12Rik	RIKEN cDNA 1110067I12 gene	NM_001013019
10491607	2.1344	2.09012	4932438A13Rik	RIKEN cDNA 4932438A13 gene
10389339	2.1335	2.09888	Usp32	ubiquitin specific peptidase 32	NM_001029934
10591739	2.12851	2.58235	Acp5	acid phosphatase 5, tartrate resistant	NM_001102404|NM_007388|NM_001102405
10509163	2.1228	15.7159	Id3	inhibitor of DNA binding 3	NM_008321
10456501	2.1209	2.02968	Rnmt	RNA (guanine-7-) methyltransferase	NM_026440
10555027	2.1058	4.04777	Gab2	growth factor receptor bound protein 2-associated protein 2	NM_010248
10426065	2.10499	2.18701	Tbc1d22a	TBC1 domain family, member 22a	NM_145476
10409345	2.10164	2.63454	Cltb	clathrin, light polypeptide (Lcb)	NM_028870
10471525	2.10145	2.00492	Ptrh1	peptidyl-tRNA hydrolase 1 homolog (S. cerevisiae)	NM_178595
10531100	2.0806	2.25149	Sult1d1	sulfotransferase family 1D, member 1	NM_016771
10455259	2.07874	2.62525	Arhgap26	Rho GTPase activating protein 26	NM_175164
10461369	2.07644	2.47177	Ahnak	AHNAK nucleoprotein (desmoyokin)	NM_009643|NM_001039959
10382625	2.06404	6.28441	Llgl2	lethal giant larvae homolog 2 (Drosophila)	NM_145438
10545458	2.06132	2.20622	Tcf3	transcription factor 3	NM_001079822|NM_009332
10600688	2.05918	2.12284	Map3k7ip3	mitogen-activated protein kinase kinase kinase 7 interacting protein 3	NM_025729
10382462	2.05194	3.12476	Slc9a3r1	solute carrier family 9 (sodium/hydrogen exchanger), member 3 regulator 1	NM_012030
10380773	2.04235	6.34506	4933428G20Rik	RIKEN cDNA 4933428G20 gene	NM_021493
10406757	2.04234	2.9766	Col4a3bp	collagen, type IV, alpha 3 (Goodpasture antigen) binding protein	NM_023420
10499062	2.03186	10.4132	Fhdc1	FH2 domain containing 1	NM_001033301
10477970	2.02754	2.58952	Src	Rous sarcoma oncogene	NM_009271|NM_001025395
10509947	2.00834	4.47752	Arhgef19	Rho guanine nucleotide exchange factor (GEF) 19	NM_172520
10540795	2.00269	2.35038	Irak2	interleukin-1 receptor-associated kinase 2	NM_172161|NM_001113553
10460787	2.00227	3.05455	Atg2a	ATG2 autophagy related 2 homolog A (S. cerevisiae)	NM_194348
10517336	2.00047	2.56241	Clic4	chloride intracellular channel 4 (mitochondrial)	NM_013885
10417167	-2.00893	-2.26102	Clybl	citrate lyase beta like	NM_029556
10554938	-2.00992	-4.90826	Rab30	RAB30, member RAS oncogene family	NM_029494
10526630	-2.01163	-2.14262	Trfr2	transferrin receptor 2	NM_015799
10501734	-2.0217	-2.88942	Palmd	palmdelphin	NM_023245
10471555	-2.03283	-2.67924	Angptl2	angiopoietin-like 2	NM_011923
10591482	-2.04838	-2.89783	Keap1	kelch-like ECH-associated protein 1	NM_016679|NM_001110305|NM_001110306|NM_001110307
10420899	-2.05105	-5.85308	Gulo	gulonolactone (L-) oxidase	NM_178747
10436830	-2.057	-2.034	Ifnar2	interferon (alpha and beta) receptor 2	NM_010509|NM_001110498
10423548	-2.07332	-2.11951	Sdc2	syndecan 2	NM_008304
10425834	-2.07748	-3.91913	Samm50	sorting and assembly machinery component 50 homolog (S. cerevisiae)	NM_178614
10441642	-2.08681	-2.47219	Brp44l	brain protein 44-like	NM_018819
10430319	-2.09153	-3.27048	Tst	thiosulfate sulfurtransferase, mitochondrial	NM_009437
10429641	-2.09155	-2.37607	Naprt1	nicotinate phosphoribosyltransferase domain containing 1	NM_172607
10431915	-2.10153	-3.12093	Slc38a4	solute carrier family 38, member 4	NM_027052
10553935	-2.1273	-2.75163	Tarsl2|Tm2d3	threonyl-tRNA synthetase-like 2 | TM2 domain containing 3	NM_172310
10535273	-2.12787	-2.90899	Gna12	guanine nucleotide binding protein, alpha 12	NM_010302
10455954	-2.13556	-2.93862	EG240327		NM_001033767
10417273	-2.16105	-2.03757	Esd	esterase D/formylglutathione hydrolase
10367691	-2.16732	-4.79131	Iyd	iodotyrosine deiodinase	NM_027391
10386775	-2.19839	-2.28233	Prpsap2	phosphoribosyl pyrophosphate synthetase-associated protein 2	NM_144806
10373950	-2.20666	-2.06702	Nipsnap1	4-nitrophenylphosphatase domain and non-neuronal SNAP25-like protein homolog 1 (C. elegans)	NM_008698
10588505	-2.22868	-2.33297	Abhd14b	abhydrolase domain containing 14b	NM_029631
10459421	-2.22983	-4.56244	Atp8b1	ATPase, class I, type 8B, member 1	NM_001001488
10350425	-2.23361	-2.24926	F13b	coagulation factor XIII, beta subunit	NM_031164
10542302	-2.24569	-3.50848	Crebl2	cAMP responsive element binding protein-like 2	NM_177687
10352548	-2.26048	-2.68295	Slc30a10	solute carrier family 30, member 10	NM_001033286
10507347	-2.27066	-2.32744	Tesk2	testis-specific kinase 2	NM_146151
10405236	-2.28361	-2.76406	Sfxn1	sideroflexin 1	NM_027324
10502375	-2.29772	-3.93211	Mttp	microsomal triglyceride transfer protein	NM_008642
10590149	-2.31072	-2.46798	Xylb	xylulokinase homolog (H. influenzae)	NM_001033209
10582069	-2.31291	-4.48589	4632417N05Rik	RIKEN cDNA 4632417N05 gene
10392464	-2.32739	-2.24128	BC029169
10551287	-2.33729	-12.7207	Cyp2a12	cytochrome P450, family 2, subfamily a, polypeptide 12	NM_133657
10509137	-2.3398	-2.26615	Hmgcl	3-hydroxy-3-methylglutaryl-Coenzyme A lyase	NM_008254
10495625	-2.36825	-2.0505	Dpyd	dihydropyrimidine dehydrogenase	NM_170778
10483163	-2.36903	-3.11835	Grb14	growth factor receptor bound protein 14	NM_016719
10543031	-2.37386	-2.3653	Slc25a13	solute carrier family 25 (mitochondrial carrier, adenine nucleotide translocator), member 13	NM_015829
10510687	-2.38874	-2.05282	Acot7	acyl-CoA thioesterase 7	NM_133348
10397507	-2.39614	-2.1655	Gstz1	glutathione transferase zeta 1 (maleylacetoacetate isomerase)	NM_010363
10503643	-2.40504	-2.02701	1110007M04Rik	RIKEN cDNA 1110007M04 gene	NM_026742
10541683	-2.40537	-2.23268	C1r|C1rb	complement component 1, r subcomponent | complement component C1rb	NM_023143|NM_001113356
10365658	-2.42566	-2.0628	Uhrf1bp1l	UHRF1 (ICBP90) binding protein 1-like	NM_029166
10423556	-2.44724	-3.48266	Pgcp	plasma glutamate carboxypeptidase	NM_018755|NM_176073
10379190	-2.45301	-4.31267	Vtn	vitronectin	NM_011707
10529957	-2.46252	-2.53719	Gpr125	G protein-coupled receptor 125
10587695	-2.49425	-2.08455	Mthfs|LOC100039707	5, 10-methenyltetrahydrofolate synthetase | similar to 5, 10-methenyltetrahydrofolate synthetase	NM_026829
10526356	-2.50391	-3.33345	Rhbdd2	rhomboid domain containing 2	NM_146002
10498710	-2.50817	-2.91045	Bche	butyrylcholinesterase	NM_009738
10526363	-2.51397	-2.02391	Por	P450 (cytochrome) oxidoreductase	NM_008898
10562211	-2.51559	-2.92808	Fxyd1	FXYD domain-containing ion transport regulator 1	NM_052992|NM_194321|NM_019503|NM_052991
10595630	-2.52213	-2.04283	Mthfs|LOC100039707	5, 10-methenyltetrahydrofolate synthetase | similar to 5, 10-methenyltetrahydrofolate synthetase	NM_026829
10493382	-2.52644	-3.89893	Pklr	pyruvate kinase liver and red blood cell	NM_013631|NM_001099779
10460423	-2.5325	-2.1143	Spnb3	spectrin beta 3	NM_021287
10418198	-2.53763	-3.04222	D14Ertd449e|LOC100039192|LOC100039257	DNA segment, Chr 14, ERATO Doi 449, expressed | similar to D14Ertd449e protein
10418210	-2.5458	-3.00091	D14Ertd449e|LOC100039192|LOC100039257	DNA segment, Chr 14, ERATO Doi 449, expressed | similar to D14Ertd449e protein
10572271	-2.54992	-5.59598	Tm6sf2	transmembrane 6 superfamily member 2	NM_181540
10495549	-2.55312	-2.31784	Dbt	dihydrolipoamide branched chain transacylase E2	NM_010022
10505623	-2.55537	-8.83986	D4Bwg0951e	DNA segment, Chr 4, Brigham & Women's Genetics 0951 expressed
10539702	-2.5598	-2.7139	2010309E21Rik	RIKEN cDNA 2010309E21 gene
10496438	-2.56563	-4.98697	Adh1	alcohol dehydrogenase 1 (class I)	NM_007409
10548194	-2.57162	-2.35718	Fkbp4	FK506 binding protein 4	NM_010219
10418185	-2.57169	-3.02623	D14Ertd449e|LOC100039192|LOC100039257	DNA segment, Chr 14, ERATO Doi 449, expressed | similar to D14Ertd449e protein
10513869	-2.5753	-3.05622	Megf9	multiple EGF-like-domains 9	NM_172694
10418171	-2.64012	-3.07069	2310047A01Rik	RIKEN cDNA 2310047A01 gene	NM_001101433
10364038	-2.65604	-2.52884	Upb1	ureidopropionase, beta	NM_133995
10522060	-2.65756	-5.67223	9130005N14Rik	RIKEN cDNA 9130005N14 gene	NM_026667
10552140	-2.67216	-2.12534	Cebpa	CCAAT/enhancer binding protein (C/EBP), alpha	NM_007678
10379489	-2.69853	-2.75118	Tmem98	transmembrane protein 98	NM_029537
10384378	-2.71361	-10.1861	Ddc	dopa decarboxylase	NM_016672
10483046	-2.71988	-2.94217	Dpp4	dipeptidylpeptidase 4	NM_010074
10424113	-2.73513	-2.63153	Mal2	mal, T-cell differentiation protein 2	NM_178920
10467410	-2.73852	-9.74596	Cyp2c70	cytochrome P450, family 2, subfamily c, polypeptide 70	NM_145499
10409265	-2.74081	-2.92488	Auh	AU RNA binding protein/enoyl-coenzyme A hydratase	NM_016709
10357516	-2.7561	-2.08717	C4bp	complement component 4 binding protein	NM_007576
10409021	-2.75639	-3.16607	Tpmt	thiopurine methyltransferase	NM_016785
10494114	-2.75845	-8.40751	Selenbp1|Selenbp2|LOC100044204	selenium binding protein 1 | selenium binding protein 2 | hypothetical protein LOC100044204	NM_009150
10591653	-2.78917	-3.01839	Tmem205	transmembrane protein 205	NM_178577
10533612	-2.78974	-2.35284	Hpd	4-hydroxyphenylpyruvic acid dioxygenase	NM_008277
10576391	-2.79023	-3.68613	Rab4a	RAB4A, member RAS oncogene family	NM_009003
10424686	-2.84091	-4.29456	BC025446
10501229	-2.85405	-3.74247	Gstm1	glutathione S-transferase, mu 1	NM_010358
10462922	-2.86293	-3.75495	Plce1	phospholipase C, epsilon 1	NM_019588
10424349	-2.88123	-2.47686	Sqle	squalene epoxidase	NM_009270
10360046	-2.88589	-3.4945	Sdhc	succinate dehydrogenase complex, subunit C, integral membrane protein	NM_025321
10575867	-2.88731	-2.95892	Mlycd	malonyl-CoA decarboxylase	NM_019966
10394914	-2.8881	-2.61626	Iah1	isoamyl acetate-hydrolyzing esterase 1 homolog (S. cerevisiae)	NM_026347
10381096	-2.91848	-2.53119	Igfbp4	insulin-like growth factor binding protein 4	NM_010517
10462484	-2.91972	-3.12103	A1cf	APOBEC1 complementation factor	NM_001081074
10496023	-2.95807	-4.3054	Casp6	caspase 6	NM_009811
10361023	-2.95934	-2.43645	Prox1	prospero-related homeobox 1	NM_008937
10556076	-2.95995	-2.59253	Olfml1	olfactomedin-like 1	NM_172907
10587799	-2.96318	-2.22965	Plscr2	phospholipid scramblase 2	NM_008880
10404376	-2.97407	-2.15775	Agtr1a	angiotensin II receptor, type 1a	NM_177322
10419578	-3.00075	-3.8051	Ndrg2	N-myc downstream regulated gene 2	NM_013864
10348558	-3.03605	-2.4306	Scly	selenocysteine lyase	NM_016717
10526712	-3.06403	-3.65991	Azgp1	alpha-2-glycoprotein 1, zinc	NM_013478
10377751	-3.0651	-2.77423	Asgr1	asialoglycoprotein receptor 1	NM_009714
10466976	-3.07628	-6.9329	Gldc	glycine decarboxylase	NM_138595
10540028	-3.095	-2.19103	Klf15	Kruppel-like factor 15	NM_023184
10461439	-3.10505	-2.42433	Fads1	fatty acid desaturase 1	NM_146094
10471912	-3.10864	-3.13914	Kynu	kynureninase (L-kynurenine hydrolase)	NM_027552
10418004	-3.14768	-2.03668	Ap3m1	adaptor-related protein complex 3, mu 1 subunit	NM_018829
10462918	-3.15348	-2.51182	Tmem20	transmembrane protein 20	NM_175507
10389214	-3.15588	-5.26768	Ccl9	chemokine (C-C motif) ligand 9	NM_011338
10366707	-3.16012	-4.47016	Avpr1a	arginine vasopressin receptor 1A	NM_016847
10506488	-3.16058	-2.51388	Ppap2b	phosphatidic acid phosphatase type 2B	NM_080555
10467390	-3.17027	-2.98837	Cyp2c68|Cyp2c40|Cyp2c67|Cyp2c69	cytochrome P450, family 2, subfamily c, polypeptide 68 | cytochrome P450, family 2, subfamily c, polypeptide 40 | cytochrome P450, family 2, subfamily c, polypeptide 67 | cytochrome P450, family 2, subfamily c, polypeptide 69	NM_001039555|NM_010004|NM_001024719|NM_001104525
10539435	-3.20989	-4.58176	Bola3	bolA-like 3 (E. coli)	NM_175277
10382189	-3.23302	-5.01001	Apoh	apolipoprotein H	NM_013475
10509790	-3.24178	-2.33928	Aldh4a1	aldehyde dehydrogenase 4 family, member A1	NM_175438
10368343	-3.24957	-12.2912	Arg1	arginase 1, liver	NM_007482
10380289	-3.25801	-3.62014	Mmd	monocyte to macrophage differentiation-associated	NM_026178
10494085	-3.28668	-10.0745	Selenbp2	selenium binding protein 2	NM_019414
10463224	-3.30614	-2.25967	Marveld1	MARVEL (membrane-associating) domain containing 1
10467380	-3.31726	-2.53176	Cyp2c67	cytochrome P450, family 2, subfamily c, polypeptide 67	NM_001024719
10501199	-3.32791	-2.99015	Gstm7	glutathione S-transferase, mu 7	NM_026672
10465895	-3.33831	-2.47509	Fads2	fatty acid desaturase 2	NM_019699
10544417	-3.42403	-16.5461	Epha1	Eph receptor A1	NM_023580
10568328	-3.43484	-2.01635	Vkorc1	vitamin K epoxide reductase complex, subunit 1	NM_178600
10475653	-3.48016	-2.56849	Slc27a2	solute carrier family 27 (fatty acid transporter), member 2	NM_011978
10522819	-3.49463	-6.94349	Ugt2b35	UDP glucuronosyltransferase 2 family, polypeptide B35	NM_172881
10434709	-3.52828	-2.10999	Hrg	histidine-rich glycoprotein	NM_053176
10367221	-3.53969	-2.79391	Apof	apolipoprotein F	NM_133997
10362511	-3.54231	-7.76677	LOC667824	similar to Glutathione S-transferase Mu 3 (GST class-mu 3) (Glutathione S-transferase GT9.3)	XR_032944
10406564	-3.55959	-7.28092	Acot12	acyl-CoA thioesterase 12	NM_028790
10505996	-3.57538	-4.63148	Fggy	FGGY carbohydrate kinase domain containing	NM_001113412
10531034	-3.58378	-4.13401	Ugt2b34	UDP glucuronosyltransferase 2 family, polypeptide B34	NM_153598
10501222	-3.58546	-3.07703	Gstm2	glutathione S-transferase, mu 2	NM_008183
10365227	-3.58806	-2.26982	Ap3m1	adaptor-related protein complex 3, mu 1 subunit
10423053	-3.60733	-6.22265	Agxt2	alanine-glyoxylate aminotransferase 2	NM_001031851
10586433	-3.64174	-6.098	Rbpms2	RNA binding protein with multiple splicing 2	NM_028030
10360840	-3.64666	-2.08519	Mosc1	MOCO sulphurase C-terminal domain containing 1	NM_001081361
10593776	-3.67664	-10.7803	Nrg4	neuregulin 4	NM_032002
10530201	-3.71496	-2.41953	Ugdh	UDP-glucose dehydrogenase	NM_009466
10379736	-3.71716	-8.76841	1100001G20Rik	RIKEN cDNA 1100001G20 gene	NM_183249
10531073	-3.75142	-2.35063	Ugt2b38	UDP glucuronosyltransferase 2 family, polypeptide B38	NM_133894
10505998	-3.75154	-3.76519	Fggy	FGGY carbohydrate kinase domain containing	NM_001113412
10360328	-3.75826	-4.03797	Apcs	serum amyloid P-component	NM_011318
10425987	-3.77655	-4.14174	Ppara	peroxisome proliferator activated receptor alpha	NM_011144|NM_001113418
10363773	-3.78686	-6.36645	Rhobtb1	Rho-related BTB domain containing 1	NM_001081347
10505994	-3.7941	-4.06914	Fggy	FGGY carbohydrate kinase domain containing	NM_001113412
10594812	-3.8013	-4.06531	Lipc	lipase, hepatic	NM_008280
10359917	-3.80791	-2.02817	Hsd17b7	hydroxysteroid (17-beta) dehydrogenase 7	NM_010476
10427402	-3.81829	-3.03805	Ghr	growth hormone receptor	NM_010284|NM_001048147|NM_001048178
10574498	-3.83955	-2.79868	Ces6	carboxylesterase 6	NM_133960
10402648	-3.87088	-5.27906	Brp44l	brain protein 44-like	NM_018819
10501208	-3.9271	-2.85322	Gstm6	glutathione S-transferase, mu 6	NM_008184
10587082	-3.9594	-2.6624	Onecut1	one cut domain, family member 1	NM_008262
10349431	-4.00551	-8.32846	Acmsd	amino carboxymuconate semialdehyde decarboxylase	NM_001033041
10362052	-4.06425	-3.97271	Aldh8a1	aldehyde dehydrogenase 8 family, member A1	NM_178713
10592938	-4.07789	-2.24758	BC021608
10454514	-4.08249	-2.35958	Lims2	LIM and senescent cell antigen like domains 2	NM_144862
10397763	-4.10424	-5.42846	9030617O03Rik	RIKEN cDNA 9030617O03 gene	NM_145448
10457071	-4.1406	-3.13901	Cyb5	cytochrome b-5	NM_025797
10499483	-4.17264	-2.89462	Fdps	farnesyl diphosphate synthetase	NM_134469
10372988	-4.17564	-6.04988	Slc16a7	solute carrier family 16 (monocarboxylic acid transporters), member 7	NM_011391
10479902	-4.18652	-2.01518	Dhtkd1	dehydrogenase E1 and transketolase domain containing 1	NM_001081131
10505982	-4.26254	-4.38253	Fggy	FGGY carbohydrate kinase domain containing	NM_029347|NM_001113412
10364784	-4.26371	-3.03137	Reep6	receptor accessory protein 6	NM_139292
10346576	-4.28651	-3.58752	Als2cr2	amyotrophic lateral sclerosis 2 (juvenile) chromosome region, candidate 2 (human)	NM_172656
10446656	-4.30313	-8.48646	Lpin2	lipin 2	NM_022882
10360684	-4.31745	-2.11736	Ephx1	epoxide hydrolase 1, microsomal	NM_010145
10485466	-4.33997	-2.61528	Cat	catalase	NM_009804
10349580	-4.35448	-2.43649	Pigr	polymeric immunoglobulin receptor	NM_011082
10365830	-4.42142	-3.04446
10539111	-4.44737	-2.83575	Tmem150	transmembrane protein 150	NM_144916
10422822	-4.48061	-2.82969	Lifr	leukemia inhibitory factor receptor	NM_013584|NM_001113386
10423090	-4.49227	-2.48015	Amacr	alpha-methylacyl-CoA racemase	NM_008537
10545045	-4.52965	-3.45582	D430015B01Rik	RIKEN cDNA D430015B01 gene	NM_153574
10469312	-4.56183	-2.35424	Pter	phosphotriesterase related	NM_008961
10532926	-4.66767	-2.51558	Acads	acyl-Coenzyme A dehydrogenase, short chain	NM_007383
10571444	-4.69539	-7.86427	Slc7a2	solute carrier family 7 (cationic amino acid transporter, y+ system), member 2	NM_007514|NM_001044740
10470959	-4.77934	-5.45099	Phyhd1|Lrrc8a	phytanoyl-CoA dioxygenase domain containing 1 | leucine rich repeat containing 8A	NM_172267
10423505	-4.93559	-4.60457	Cmbl	carboxymethylenebutenolidase-like (Pseudomonas)	NM_181588
10501235	-5.0087	-3.30412	Gstm4	glutathione S-transferase, mu 4	NM_026764
10397153	-5.02156	-2.44934	Acot4	acyl-CoA thioesterase 4	NM_134247
10411147	-5.0273	-6.98266	Bhmt2	betaine-homocysteine methyltransferase 2	NM_022884
10472846	-5.08843	-3.38416	Pdk1	pyruvate dehydrogenase kinase, isoenzyme 1	NM_172665
10492300	-5.10739	-2.64644	Aadac	arylacetamide deacetylase (esterase)	NM_023383
10512904	-5.18125	-4.66238	Aldob	aldolase 2, B isoform	NM_144903
10367400	-5.20579	-3.90227	Mmp19	matrix metallopeptidase 19	NM_021412
10420730	-5.27787	-2.21469	Fdft1	farnesyl diphosphate farnesyl transferase 1	NM_010191
10519578	-5.29851	-6.98272	Abcb4	ATP-binding cassette, sub-family B (MDR/TAP), member 4	NM_008830
10390103	-5.31497	-3.30964	Pdk2	pyruvate dehydrogenase kinase, isoenzyme 2	NM_133667
10494536	-5.33388	-3.40474	Pdzk1	PDZ domain containing 1	NM_021517
10502686	-5.34597	-4.44069	Dnase2b	deoxyribonuclease II beta	NM_019957
10414537	-5.37986	-3.08973	Ang|Rnase4	angiogenin, ribonuclease, RNase A family, 5 | ribonuclease, RNase A family 4	NM_007447|NM_201239|NM_021472
10353181	-5.44249	-3.72815	Lactb2	lactamase, beta 2	NM_145381
10571891	-5.44461	-2.16099	Aadat	aminoadipate aminotransferase	NM_011834
10560614	-5.47659	-2.34847	Apoc4|Apoc2	apolipoprotein C-IV | apolipoprotein C-II	NM_007385
10418905	-5.47667	-3.05498	3110001K24Rik	RIKEN cDNA 3110001K24 gene	NM_029389
10573626	-5.48083	-6.1681	Gpt2	glutamic pyruvate transaminase (alanine aminotransferase) 2	NM_173866
10506125	-5.54274	-13.4975	Angptl3	angiopoietin-like 3	NM_013913
10365559	-5.58122	-3.93822	Igf1	insulin-like growth factor 1	NM_010512|NM_001111274|NM_001111275|NM_001111276|NM_184052
10405380	-5.64093	-4.56222	Fgfr4	fibroblast growth factor receptor 4	NM_008011
10548761	-5.76541	-2.73703	Hebp1	heme binding protein 1	NM_013546
10467385	-5.89612	-2.45871	Cyp2c68	cytochrome P450, family 2, subfamily c, polypeptide 68	NM_001039555
10565627	-6.08324	-3.59584	Aqp11	aquaporin 11	NM_175105
10408689	-6.1554	-9.88018	Nrn1	neuritin 1	NM_153529
10347117	-6.15955	-16.1865	Cps1	carbamoyl-phosphate synthetase 1	NM_001080809
10346374	-6.49239	-3.86579	Aox1	aldehyde oxidase 1	NM_009676
10461979	-6.50742	-4.67316	Aldh1a1	aldehyde dehydrogenase family 1, subfamily A1	NM_013467
10501218	-6.63215	-15.6091	Gstm3	glutathione S-transferase, mu 3	NM_010359
10514532	-6.6764	-2.18931	Cyp2j5	cytochrome P450, family 2, subfamily j, polypeptide 5	NM_010007
10412909	-6.70916	-2.15077	Fdft1	farnesyl diphosphate farnesyl transferase 1
10496466	-6.989	-2.14062	Adh4	alcohol dehydrogenase 4 (class II), pi polypeptide	NM_011996
10503023	-7.01285	-2.10005	Cth	cystathionase (cystathionine gamma-lyase)	NM_145953
10430324	-7.16608	-3.50958	Tmprss6	transmembrane serine protease 6	NM_027902
10551197	-7.18265	-14.9157	Cyp2b10	cytochrome P450, family 2, subfamily b, polypeptide 10	NM_009999
10531057	-7.27069	-6.62541	Ugt2b5	UDP glucuronosyltransferase 2 family, polypeptide B5	NM_009467
10568001	-7.43514	-14.8943	Sult1a1	sulfotransferase family 1A, phenol-preferring, member 1	NM_133670
10404496	-7.49974	-5.90066	Nqo2	NAD(P)H dehydrogenase, quinone 2	NM_020282
10399478	-7.51656	-3.79942	Lpin1	lipin 1	NM_172950|NM_015763
10577517	-7.55997	-3.59609	Slc25a15	solute carrier family 25 (mitochondrial carrier ornithine transporter), member 15	NM_181325|NM_011017
10344725	-7.61406	-3.35112	Adhfe1	alcohol dehydrogenase, iron containing, 1	NM_175236
10472860	-7.78879	-5.47561	Rapgef4	Rap guanine nucleotide exchange factor (GEF) 4	NM_019688
10461735	-7.82777	-3.66945	Glyat	glycine-N-acyltransferase	NM_145935
10558687	-7.95183	-3.59416	1190003J15Rik	RIKEN cDNA 1190003J15 gene	NM_029821
10521356	-8.01458	-3.68806	Hgfac	hepatocyte growth factor activator	NM_019447
10472923	-8.03796	-2.13447	Ak3l1|LOC635960	adenylate kinase 3 alpha-like 1 | similar to adenylate kinase 4
10570308	-8.09138	-3.73431	Proz	protein Z, vitamin K-dependent plasma glycoprotein	NM_025834
10560431	-8.3678	-4.23423	Foxa3	forkhead box A3	NM_008260
10512895	-8.66306	-3.44743	Baat	bile acid-Coenzyme A: amino acid N-acyltransferase	NM_007519
10512886	-9.5534	-2.21709	C730036D15Rik	RIKEN cDNA C730036D15 gene	NM_145368
10535704	-9.66547	-8.24495	Cyp3a11	cytochrome P450, family 3, subfamily a, polypeptide 11	NM_007818
10532241	-9.95819	-2.15531	Slc26a1	solute carrier family 26 (sulfate transporter), member 1	NM_174870
10351852	-10.0631	-26.082	Crp	C-reactive protein, pentraxin-related	NM_007768
10494565	-10.1597	-6.34538	Fmo5|LOC100046051	flavin containing monooxygenase 5 | similar to Flavin containing monooxygenase 5	NM_010232
10494643	-10.2797	-13.338	Hmgcs2	3-hydroxy-3-methylglutaryl-Coenzyme A synthase 2	NM_008256
10488010	-10.4327	-3.07483	Hao1	hydroxyacid oxidase 1, liver	NM_010403
10512892	-10.6597	-8.25753	RP23-34B24.1	novel protein similar to bile acid-Coenzyme A: amino acid N-acyltransferase Baat
10384051	-11.1521	-7.98365	Gck	glucokinase	NM_010292
10454172	-11.7069	-3.09225	Dsg2	desmoglein 2	NM_007883
10466624	-11.9493	-6.21932	Aldh1a7	aldehyde dehydrogenase family 1, subfamily A7	NM_011921
10491171	-11.9568	-3.43982	Slc2a2	solute carrier family 2 (facilitated glucose transporter), member 2	NM_031197
10347481	-12.298	-2.48945	Cyp27a1	cytochrome P450, family 27, subfamily a, polypeptide 1	NM_024264
10549079	-13.5126	-3.85774	Gys2	glycogen synthase 2	NM_145572
10482004	-13.9618	-3.32275	AI182371		NM_178885
10345065	-14.4076	-3.82093	Gsta3	glutathione S-transferase, alpha 3	NM_001077353|NM_010356
10420631	-14.5114	-5.85871	Ebpl	emopamil binding protein-like	NM_026598
10527494	-18.4742	-2.37493	Cyp3a25|Cyp3a59|Cyp3a57	cytochrome P450, family 3, subfamily a, polypeptide 25 | cytochrome P450, family 3, subfamily a, polypeptide 59 | cytochrome P450, family 3, subfamily a, polypeptide 57	NM_019792|NM_001105160|NM_001100180
10496077	-18.5536	-2.03323	Agxt2l1	alanine-glyoxylate aminotransferase 2-like 1	NM_027907
10535714	-18.9405	-3.59485	Cyp3a25	cytochrome P450, family 3, subfamily a, polypeptide 25	NM_019792
10551282	-20.1113	-2.37101	LOC100047728	similar to Cytochrome P450 2A5 (CYPIIA5) (Coumarin 7-hydroxylase) (P450-15-COH) (P450-IIA3.2)	XR_033870
10365545	-20.6102	-17.9916	Pah	phenylalanine hydroxylase	NM_008777
10575349	-24.3868	-6.12512	Tat	tyrosine aminotransferase	NM_146214
10565315	-29.908	-5.80622	Fah	fumarylacetoacetate hydrolase	NM_010176
10496825	-36.3291	-18.055	Uox	urate oxidase	NM_009474
10551226	-38.2479	-2.63767	Cyp2a4|Cyp2a5	cytochrome P450, family 2, subfamily a, polypeptide 4 | cytochrome P450, family 2, subfamily a, polypeptide 5	NM_009997|NM_007812
10548996	-42.9709	-2.35327	Slco1a4	solute carrier organic anion transporter family, member 1a4	NM_030687
10498921	-49.3936	-3.18667	Tdo2	tryptophan 2,3-dioxygenase	NM_019911
10401289	-95.0226	-3.89977	Slc10a1	solute carrier family 10 (sodium/bile acid cotransporter family), member 1	NM_011387
