# Supplementary material for: Transgenic Overexpression of Tcfap2c/AP-2gamma Results in Liver Failure and Intestinal Dysplasia
Source: PLoS One. 2011 Jul 13;6(7):e22034. doi: 10.1371/journal.pone.0022034 (PMC3135619; doi:10.1371/journal.pone.0022034)
Supplement: Table S7 — Meta-analysis of the genes detected using the genome-wide Chromatin-IP-chip (ChIP-chip) dataset of Tcfap2c occupied regions in trophoblast stem cells and comparing them to the dataset of 447 differentially expressed genes upon Tcfap2c induction in liver and hepatocytes. A total of 77 differentially expressed genes were also detected using the ChIP-chip. 47 were induced (red) and 30 were repressed (blue) upon Tcfap2c induction in our experiments. 20 genes display bona fide Tcfap2c binding sites within the promotor as revealed by TRANSFAC analysis (black). (XLSX) [file pone.0022034.s007.xlsx]

## Sheet: meta analysis
Tcfap2c	transcription factor AP-2, gamma	NM_009335
Crip1	cysteine-rich protein 1 (intestinal)	NM_007763
Lgals1	lectin, galactose binding, soluble 1	NM_008495
Abcb1b	ATP-binding cassette, sub-family B (MDR/TAP), member 1B	NM_011075
Tagln2	transgelin 2	NM_178598
septin 11	septin 11	NM_001009818
Hspb1	heat shock protein 1	NM_013560
Itga7	integrin alpha 7	NM_008398
Plp2	proteolipid protein 2	NM_019755
Crip2	cysteine rich protein 2	NM_024223
Ucp2	uncoupling protein 2 (mitochondrial, proton carrier)	NM_011671
Tmem189	transmembrane protein 189	NM_145538
Rps6ka1	ribosomal protein S6 kinase polypeptide 1	NM_009097
Arpc1b	actin related protein 2/3 complex, subunit 1B	NM_023142
Pdlim1	PDZ and LIM domain 1 (elfin)	NM_016861
Pmp22	peripheral myelin protein	NM_008885
Pla2g6	phospholipase A2, group VI	NM_016915
Iqgap1	IQ motif containing GTPase activating protein 1	NM_016721
Sgms1	sphingomyelin synthase 1	NM_144792
Ehd1	EH-domain containing 1	NM_010119
Map2k3	mitogen-activated protein kinase kinase 3	NM_008928
Lasp1	LIM and SH3 protein 1	NM_010688
Jup	junction plakoglobin	NM_010593
Zwint	ZW10 interactor	NM_025635
Caskin2	cask-interacting protein 2	NM_080643
Midn	midnolin	NM_021565
Eps8l2	EPS8-like 2	NM_133191
Tmcc3	transmembrane and coiled coil domains 3	NM_172051
Sox9	SRY-box containing gene 9	NM_011448
Tmem37	transmembrane protein 37	NM_019432
Vcl	vinculin	NM_009502
Ppard	peroxisome proliferator activator receptor delta	NM_011145
Epha2	Eph receptor A2	NM_010139
Ralgds	ral guanine nucleotide dissociation stimulator	NM_009058
Junb	Jun-B oncogene	NM_008416
Ddef1	development and differentiation enhancing	NM_010026
Mcm4	minichromosome maintenance deficient 4 homolog (S. cerevisiae)	NM_008565
Nuak1	NUAK family, SNF1-like kinase, 1	NM_001004363
Pkp2	plakophilin 2	NM_026163
Rgl3	ral guanine nucleotide dissociation stimulator-like 3	NM_023622
Elf1	E74-like factor 1	NM_007920
S100pbp	S100P binding protein	NM_029036
Tgfbr1	transforming growth factor, beta receptor I	NM_009370
Id3	inhibitor of DNA binding 3	NM_008321
Gab2	growth factor receptor bound protein 2-associated protein 2	NM_010248
Atg2a	ATG2 autophagy related 2 homolog A (S. cerevisiae)	NM_194348
Clic4	chloride intracellular channel 4 (mitochondrial)	NM_013885
Clybl	citrate lyase beta like	NM_029556
Slc38a4	solute carrier family 38, member 4	NM_027052
Prpsap2	phosphoribosyl pyrophosphate synthetase-associated protein 2	NM_144806
Atp8b1	ATPase, class I, type 8B, member 1	NM_001001488
Tesk2	testis-specific kinase 2	NM_146151
Hmgcl	3-hydroxy-3-methylglutaryl-Coenzyme A lyase	NM_008254
Slc25a13	solute carrier family 25 (mitochondrial carrier, adenine nucleotide translocator), member 13	NM_015829
Spnb3	spectrin beta 3	NM_021287
Dbt	dihydrolipoamide branched chain transacylase E2	NM_010022
Adh1	alcohol dehydrogenase 1 (class I)	NM_007409
Tmem98	transmembrane protein 98	NM_029537
Ddc	dopa decarboxylase	NM_016672
Selenbp1|Selenbp2|LOC100044204	selenium binding protein 1 | selenium binding protein 2 | hypothetical protein LOC100044204	NM_009150
Sdhc	succinate dehydrogenase complex, subunit C, integral membrane protein	NM_025321
Fads1	fatty acid desaturase 1	NM_146094
Mmd	monocyte to macrophage differentiation-associated	NM_026178
Selenbp2	selenium binding protein 2	NM_019414
Fads2	fatty acid desaturase 2	NM_019699
Ugdh	UDP-glucose dehydrogenase	NM_009466
Reep6	receptor accessory protein 6	NM_139292
Als2cr2	amyotrophic lateral sclerosis 2 (juvenile) chromosome region, candidate 2 (human)	NM_172656
Lpin2	lipin 2	NM_022882
Tmem150	transmembrane protein 150	NM_144916
Fdft1	farnesyl diphosphate farnesyl transferase 1	NM_010191
Fgfr4	fibroblast growth factor receptor 4	NM_008011
Aox1	aldehyde oxidase 1	NM_009676
Foxa3	forkhead box A3	NM_008260
Dsg2	desmoglein 2	NM_007883
AI182371		NM_178885
Fah	fumarylacetoacetate hydrolase	NM_010176
Genes labled in black harbour conserved Tcfap2c binding sites within their promotor region
